# Supplementary material for: Lineage-Specific Expansion of the Chalcone Synthase Gene Family in Rosids
Source: PLoS One. 2015 Jul 16;10(7):e0133400. doi: 10.1371/journal.pone.0133400 (PMC4504668; doi:10.1371/journal.pone.0133400)
Supplement: S1 File — Nucleotide alignment used to reconstruct the best tree depicted in Fig 3. (TXT) [file pone.0133400.s001.txt]

>Medicago_truncatula_Chr01_CHS_T2
ATG------------------GTTAGTGTGTCTGAAATTCGCAAT---GCTCAAAGGGCA------GAAGGCCCTGCAACCATTTTAGCCATTGGCACTGCAAACCCAGCCAATTGTGTTGAACAAAGCACATATCCTGATTTCTACTTCAAAATCACAAATAGTGAACACAAGACTGAACTCAAAGAGAAATTCCAACGCATGTGT------------------------------------------------------------------------------------------------------------------------------------------------------------GATAAATCTATGATCAAGAGGAGATATATGTACCTAACAGAGGAGATTTTGAAAGAGAATCCTAGTGTTTGTGAATACATGGCACCTTCATTGGATGCTAGGCAAGACATGGTGGTGGTAGAGGTACCTAGACTAGGGAAGGAGGCTGCAGTGAAGGCCATAAAAGAATGGGGTCAACCAAAGTCAAAGATTACTCACTTGATCGTTTGCACCACAAGTGGTGTAGACATGCCTGGAGCTGATTACCAACTCACAAAACTCTTAGGTCTTCGCCCATATGTGAAAAGGTATATGATGTACCAACAAGGTTGCTTTGCAGGAGGCACGGTCCTTCGTTTGGCTAAAGATTTAGCTGAAAACAACAAAGGTGCTCGTGTGTTGGTTGTCTGTTCTGAAGTCACTGCAGTCACATTTCGCGGCCCTAGTGATACTCACTTGGACAGCCTTGTTGGACAGGCCCTATTTGGAGATGGAGCTGCTGCACTAATTGTTGGTTCAGATCCAGTACCAGAAATT---GAGAAACCAATATTTGAGATGGTTTGGACTGCACAAACAATTGCTCCAGATAGTGAAGGAGCCATTGATGGTCACCTTCGTGAAGCTGGACTAACATTTCACCTTCTTAAAGATGTTCCTGGGATTGTTTCAAAGAACATCAATAAAGCATTGGTTGAGGCTTTCGAACCA---TTAGGA------ATTTCT---GATTACAATTCAATCTTTTGGATTGCACACCCTGGTGGACCTGCAATTCTAGATCAAGTTGAGCAAAAGTTAGCCTTAAAACCTGAAAAGATGAAAGCCACCAGAGAAGTGCTTAGTGAATATGGAAATATGTCAAGTGCCTGTGTTTTGTTTATCTTAGATGAAATGAGAAAGAAGTCAGCTCAAGATGGATTGAAGACCACAGGAGAAGGACTTGAATTTGGTGTTTTATTTGGCTTTGGACCGGGTCTTACCATTGAAACTGTTGTTTTGCGAAGTATCGCT---ATA------------------
>Medicago_truncatula_Chr01_CHS_T3
ATG------------------GTTAGTGTGTCTGAAATTCGCAAT---GCTCAAAGGGCA------GAAGGCCCTGCAACCATTTTAGCCATTGGCACTGCAAACCCAGCCAATTGTGTTGAACAAAGCACATATCCTGATTTCTACTTCAAAATCACAAATAGTGAACACAAGACTGAACTCAAAGAGAAATTCCAACGCATGTGT------------------------------------------------------------------------------------------------------------------------------------------------------------GATAAATCTATGATCAAGAGGAGATATATGTACCTAACAGAGGAGATTTTGAAAGAGAATCCTAGTGTTTGTGAATACATGGCACCTTCATTGGATGCTAGGCAAGACATGGTGGTGGTAGAGGTACCTAGACTAGGGAAGGAGGCTGCAGTGAAGGCCATAAAAGAATGGGGTCAACCAAAGTCAAAGATTACTCACTTGATCGTTTGCACCACAAGTGGTGTAGACATGCCTGGAGCTGATTACCAACTCACAAAACTCTTAGGTCTTCGCCCATATGTGAAAAGGTATATGATGTACCAACAAGGTTGCTTTGCAGGAGGCACGGTCCTTCGTTTGGCTAAAGATTTAGCTGAAAACAACAAAGGTGCTCGTGTGTTGGTTGTCTGTTCTGAAGTCACTGCAGTCACATTTCGCGGCCCTAGTGATACTCACTTGGACAGCCTTGTTGGACAGGCCCTATTTGGAGATGGAGCTGCTGCACTAATTGTTGGTTCAGATCCAGTACCAGAAATT---GAGAAACCAATATTTGAGATGGTTTGGACTGCACAAACAATTGCTCCAGATAGTGAAGGAGCCATTGATGGTCACCTTCGTGAAGCTGGACTAACATTTCACCTTCTTAAAGATGTTCCTGGGATTGTTTCAAAGAACATCAATAAAGCTTTGGTTGAGGCTTTCGAACCA---TTAGGA------ATTTCT---GATTACAATTCAATCTTTTGGATTGCACACCCTGGTGGACCTGCAATTCTAGATCAAGTTGAGCAAAAGTTAGCCTTAAAACCTGAAAAGATGAAAGCCACCAGAGAAGTGCTTAGTGAATATGGAAATATGTCAAGTGCTTGTGTTTTGTTTATCTTAGATGAAATGAGAAAGAAGTCAGCTCAAGATGGACTGAAGACCACGGGAGAAGGACTTGAGTGGGGTGTTTTATTTGGCTTTGGACCAGGTCTTACTATTGAAACTGTTGTTTTGCGCAGTGTCGCT---ATA------------------
>Medicago_truncatula_Chr01_CHS_T4
ATG------------------GTTAGTGTGTCTGAAATTCGCAAT---GCTCAAAGGGCA------GAAGGCCCTGCAACCATTTTAGCCATTGGCACTGCAAACCCAGCCAATTGTGTTGAACAAAGCACATATCCTGATTTCTACTTCAAAATCACAAATAGTGAACACAAGACTGAACTCAAAGAGAAATTCCAACGCATGTGT------------------------------------------------------------------------------------------------------------------------------------------------------------GATAAATCTATGATCAAGAGGAGATATATGTACCTAACAGAGGAGATTTTGAAAGAGAATCCTAGTGTTTGTGAATACATGGCACCTTCATTGGATGCTAGGCAAGACATGGTGGTGGTAGAGGTACCTAGACTAGGGAAGGAGGCTGCAGTGAAGGCCATAAAAGAATGGGGTCAACCAAAGTCAAAGATTACTCACTTGATCGTTTGCACCACAAGTGGTGTAGACATGCCTGGAGCTGATTACCAACTCACAAAACTCTTAGGTCTTCGCCCATATGTGAAAAGGTATATGATGTACCAACAAGGTTGCTTTGCAGGAGGCACGGTCCTTCGTTTGGCTAAAGATTTAGCTGAAAACAACAAAGGTGCTCGTGTGTTGGTTGTCTGTTCTGAAGTCACTGCAGTCACATTTCGCGGCCCTAGTGATACTCACTTGGACAGCCTTGTTGGACAGGCCCTATTTGGAGATGGAGCTGCTGCACTAATTGTTGGTTCAGATCCAGTACCAGAAATT---GAGAAACCAATATTTGAGATGGTTTGGACTGCACAAACAATTGCTCCAGATAGTGAAGGAGCCATTGATGGTCACCTTCGTGAAGCTGGACTAACATTTCACCTTCTTAAAGATGTTCCTGGGATTGTTTCAAAGAACATCAATAAAGCATTGGTTGAGGCTTTCGAACCA---TTAGGA------ATTTCT---GATTACAATTCAATCTTTTGGATTGCACACCCTGGTGGACCTGCAATTCTAGATCAAGTTGAGCAAAAGTTAGCCTTAAAACCTGAAAAGATGAAAGCCACCAGAGAAGTGCTTAGTGAATATGGAAATATGTCAAGTGCCTGTGTTTTGTTTATCTTAGATGAAATGAGAAAGAAGTCAGCTCAAGATGGATTGAAGACCACAGGAGAAGGACTTGAATTTGGTGTTTTATTTGGCTTTGGACCGGGTCTTACCATTGAAACTGTTGTTTTGCGAAGTATCGCT---ATA------------------
>Medicago_truncatula_Chr02_CHS
ATG------------------ATGAAGGTGTCTGAAATTCGTAAG---GCTCAAAGGGCA------GAAGGCCCTGCAACTATCTTGGCCATTGGCACTGCAAATCCACCAAACTGTGTTGAACAAAGCACATATCCTGATTTCTACTTTAGAGTCACAAACAGCGAGCACAAGATCAAACTCAAAGAAAAATTTCAACGCATTTGT------------------------------------------------------------------------------------------------------------------------------------------------------------GATAAAACTATGATCAAGAGGAGATACATGTACCTAACCGAAGAGATTTTGAAAGAGAATCCTAACTTGTGCACTTATATGGCACCTTCTTTGGATACTAGGCAAGACATGGTGGTAGTAGAGGCACCAAGACTAGGAAAGGAGGCAGCCGTGAAGGCTATAAAAGAATGGGGCCAACCAAAGTCAAAGATCACACACTTAATATTTTGCACTATAAGTGGTGTAGATATGCCTGGTGCCGATTACCAACTCACAAAACTCTTAGGTCTTCGCCCATGTGTAAAAAGGTATATGATGTACCAACAAGGGTGTTTTGCAGGTGGCACGGTACTTCGCTTGGCCAAGGACTTGGCTGAGAACAACAAAGGTTCTCGTGTGTTGGTTGTTTGTTCTGAAGTTACCGCAATCACATTTTGTGGACCAAGCGATACTCACTTAGACAACCTTGTTGGACAAGCTCTATTTGGAGATGGAGCTGCTGCAGTCATTGTTGGCTCTGACCCAATACAGGAAATT---GAGAAACCTCTATTTGAGTTAGTTTGGACAGCACAAACAATCGCTCCAAATAGTGAAGGAGCTATTTGTGGCCAACTTCGTGAATTTGGGCTATCATTTCATCTTTGTAAGGATGTTCCAGACATTGTCTCAAAGAATATTGATAAAGCATTGTTTGAGGCATTCCAACCA---TTAGGT------ATCTCT---GATTACAACTCAATCTTTTGGATTGCTCACTCTGGTGGACCCGCAATTCTAGACAAAATTGAGGAAAAGTTAGCCTTGAAACCTGAAAAGATGAGTGCCACTAGAAAAATGCTTAGTGAATATGGTAACATGTCAAGTGCATGTGTATTATTCATCTTAGATGAGATGAGAAACAAATCGGCTCAAGATGGACTAAAGACCACAGGAGAAGGGCTTGAATGGGGTGTGTTGTTAAGCTTTGGGCCAGGACTTACCATTGAAACGATTGTTCTCCACAGTGTGGCT---ATA------------------
>Medicago_truncatula_Chr03_CHS_T1
ATG------------------GTGACATTTGATGAGATCCGCCAG---GCACAGAGGGCT------GATGGCCCTGCCACCGTGTTGGCAATCGGCACTGCAACTCCTCAAAACTGCGTGGACCAGAGCACATACCCTGACTACTATTTCCGCATCACAAACAGTGAACATAAGACTGAGCTCAAAGAAAAATTTCAGCGCATGTGT------------------------------------------------------------------------------------------------------------------------------------------------------------GATAAGTCAATGATCAAGAAGAGATACATGTACTTGACAGAAGAGATCCTGAAAGAGAATCCAAGTGTATGCGAGTACATGGCACCTTCATTGGATGCAAGACAAGACATGGTGGTTGTGGAGGTACCAAGACTAGGAAAAGAGGCAGCAACAAAGGCCATCAAGGAATGGGGTCAACCTAAGTCCAAGATTACCCACCTCATCTTTTGCACCACCAGTGGCGTGGACATGCCCGGTGCCGACTATCAGCTGACAAAGCTCTTGGGCCTTCGTCCATATGTGAAGCGTTACATGATGTACCAACAAGGTTGTTTTGCTGGTGGCACGGTGCTTCGTTTGGCTAAAGACTTGGCTGAAAACAACAAAGGTGCTCGTGTGTTGGTAGTTTGTTCAGAGATAACTGCAGTTACTTTCCGTGGACCCAGTGACACTCATCTTGATAGCCTTGTGGGGCAAGCATTGTTTGGAGATGGTGCAGCAGCTGTGATCGTAGGTTCAGACCCATTACCACAAGTT---GAGAAACCCTTGTTTGAATTGGTATGGACTGCACAAACGATCCTTCCAGATAGTGAAGGAGCAATTGACGGTCACCTTCGTGAAGTCGGGCTTACATTCCATCTCCTCAAGGATGTTCCTGGTCTTATCTCAAAGAACATTGAGAAAGCTCTTGCTGAGGCCTTTCAACCT---TTAGGT------ATCTCT---GATTACAATTCCATCTTTTGGATCGCACACCCTGGTGGACCAGCAATTCTGGACCAAGTGGAAGCCAAATTAAGCTTAAAGCCAGAGAAAATGCAAGCCACTCGACATGTGCTTAGCGAGTATGGTAACATGTCAAGTGCATGTGTGTTATTCATCTTGGATGAGATGAGGAGGAAGTCAAAAGAAGACGGACTTGCCACAACAGGCGAGGGGCTGGAATGGGGTGTCCTATTTGGTTTCGGGCCCGGACTCACTGTTGAGACTGTAGTGCTCCACAGTGTTGCC---ACT------------------
>Medicago_truncatula_Chr03_CHS_T2
ATG------------------GTGACAGTGAATGAGATACGGCAG---GCACAGAGAGCC------GAAGGCCCTGCCACTGTCTTCGCAATAGGCACTGCAAATCCTCAAAACTGTGTTGATCAGAGTACATATCCTGACTTTTACTTCCGTATCACAAACAGTGAACACAAAACTGAACTCAGAGAAAAATTCCAGCGCATGTGT------------------------------------------------------------------------------------------------------------------------------------------------------------GATAAATCTATGATTAAGAAGAGATACATGCATTTGACTGAAGAGATTTTGAAGGAGAATCCTAGTTTATGTGAGTATATGGCACCTTCGTTGGATGCAAGACAGGATATGGTGGTTGTGGAAGTACCAAAGCTAGGAAAAGAGGCTGCAACAAAGGCTATCAAGGAATGGGGTCAACCTAAGTCAAAGATTACTCATCTAATTTTTTGCACCACAAGTGGTGTGGATATGCCTGGTGCTGACTATCAGCTCACAAAGCTCTTGGGTCTTCGCCCGTATGTGAAGCGTTATATGATGTATCAACAAGGTTGTTTTGCTGGTGGGACGGTGCTTCGTTTGGCTAAAGATTTGGCTGAAAACAACAAAGGCGCTCGTGTTTTGGTGGTTTGTTCGGAGATCACTGCAGTTACTTTCCGTGGACCTAGTGATACTCATCTTGATAGTCTTGTGGGGCAGGCATTGTTTGGAGATGGTGCAGCAGCTGTGATTGTTGGTTCAGATCCGTTGCCAGAAGTT---GAGAAGCCTTTGTTTGAATTGGTTTGGACTGCACAAACAATCGTTCCAGATAGTGAAGGAGCTATTGATGGTCACCTTCGAGAAGCAGGACTGACATTCCATCTCCTCAAGGATGTTCCTGGCCTTGTCTCAAAGAACATTGAGAAAGCTCTTGTTGAGGCATTTCAGCCT---TTGAAT------ATCTCG---GATTACAATTCCATCTTTTGGATCGCGCACCCAGGTGGACCAGCAATTCTTGACCAAGTTGAACTCAAATTAGGCTTAAAGCCAGAGAAAATGCAAGCCACTCGACATGTACTTAGCGAATATGGTAACATGTCAAGTGCGTGTGTGCTATTCATCTTGGATGAGATGAGGATGAAATCAAAAGAAGACGGACTTGCCACAACCGGCGAGGGACTCGAATGGGGTGTGCTTTTCGGTTTTGGTCCCGGACTCACAATCGAGACTGTTGTGCTCCGTAGTGTGTCC---ACC------------------
>Medicago_truncatula_Chr03_CHS_T3
ATG------------------GTGACGGTTAATGAGATCCGCCAG---GCACAGAGAGCT------GAAGGCCCTGCCACAGTGTTAGCGATCGGCACTGCAAATCCTCTAAACTGCGTGGATCAGAGTACATATCCAGACTTCTACTTCCGCATCACAAATAGTGAGCACAAGACAGAGCTGAAAGAAAAATTTCAGCGCATGTGT------------------------------------------------------------------------------------------------------------------------------------------------------------GACAAATCTATGATTAAGAAGAGATACATGCATTTGACAGAACAAATATTGAAGGAGAATCCAAGTTTTTGTGAGTTTATGGCACCTTCTTTGGATGCAAGACAGGACATTGTGGTTGAGGAAGTACCAAAGCTCGGAAAAGAAGCAGCAATAAAGGCTATCAATGAATGGGGTCAACCTAAGTCAATGGTTACTCATCTCATATTTTGCACTTCAAGTGGTGTCGATATGCCTGGAGCTGACTATCAGCTCACAAAGCTCTTAGGCCTTTGTCCATATGTAAAGCGTTATATGATGTACCAACAAGGTTGTTTTGCTGGTGCGATGGCTCTTCGCTTGGCTAAAGATTTGGCTGAGAACAACAAAGGTGCCCGTGTGTTGATGGTTAGTTCAGAGATTAGGGTATTTAATTTTCGTGGACCTAGTGATACTGATCTTGATAGTCTTATGGGACGGGCATTGTTTGGAGATGGTGCGGCAGCTGTGATTGTTGGTTCAGACCCGTTGCCAGAAGTT---GAGAAGCCTTTGTTTGAATTGGTATGGACTGCACAAACCATCATTCCAGATAGTGAAGGAGCTATTAAAGCTCACACTAGAGAAGCAGGACTAACATTACATATCATCAAAGATGTTCCTGACCTCATCTCAAAGAACATTGAGAAAACTCTTGTTGAGGCCTTTCAACCT---TTGAAT------ATCTCC---GATTACAATTCAATTTTTTGGATTGCACACCCAGGCGGACGAGCAATTCTTGACCAAGTTGAAGCCAAATTAGGCTTAAAGCCAGAGAAAATGCAAGCCACTCGGCATGTACTTAGTGAGTATGGTAACATGTCAAGTCCATCCGTGTTATTCATTTTGGATGAGATGAGGAGGAAGTCAAAAGAAGAAGGACTTGGCACAACAGGAGAAGGACTTGAATGGGGCGTGCTTTTAAGTTTTGGACCTGGACTCACTGTCGAGACTGTTGTGCTCCATAGTGTGGCC---ACC------------------
>Medicago_truncatula_Chr05_CHS_T1
ATG------------------GTGAGTGTATCTGAAATTCGCAAG---GCTCAGAGGGCA------GAAGGCCCTGCCACCATCATGGCCATTGGCACTGCAAATCCAGCCAACTGTGTTGAACAAAGCACATATCCTGATTTTTACTTCAAAATCACAAACAGTGAGCACAAAGTTGAACTTAAAGAAAAATTTCAACGCATGTGT------------------------------------------------------------------------------------------------------------------------------------------------------------GATAAATCCATGATCAAGAGGAGATACATGTATCTTACCGAAGAAATTTTGAAAGAAAATCCAAGTGTATGTGAATACATGGCACCGTCATTGGATGCTAGGCAGGACATGGTGGTGGTAGAAGTACCTAGACTAGGAAAGGAGGCTGCAGTGAAAGCTATAAAAGAATGGGGCCAACCAAAATCAAAGATTACACACTTGATCTTTTGCACCACAAGTGGTGTAGACATGCCTGGCGCTGATTACCAACTCACCAAACTCTTAGGTCTTCGTCCATATGTGAAGAGGTATATGATGTACCAACAAGGATGTTTTGCAGGTGGGACGGTGCTTCGTTTGGCCAAGGACTTGGCTGAGAACAATAAAGGTGCTCGTGTGTTGGTTGTTTGTTCTGAAGTTACTGCAGTGACATTCCGTGGTCCTAGTGATACTCATTTGGACAGTCTTGTTGGACAAGCACTATTTGGAGATGGTGCTGCTGCACTCATTGTTGGTTCTGACCCAATACCAGAAATT---GAGAAACCTATATTTGAGATGGTTTGGACTGCACAAACAATTGCTCCAGACAGTGAGGGAGCCATTGATGGTCACCTTCGTGAAGCTGGTCTAACATTTCACCTTCTTAAAGATGTTCCTGGGATTGTTTCAAAGAACATTGATAAAGCATTGGTCGAGGCTTTCCAACCA---TTAAAC------ATCTCT---GATTATAATTCAATCTTCTGGATTGCTCACCCAGGTGGACCCGCAATTCTAGACCAAGTTGAAGAAAAGTTAGGCTTAAAACCTGAAAAAATGAAGGCCACTAGGGAAGTACTTAGTGAATATGGTAACATGTCAAGCGCATGTGTATTGTTCATCTTGGATGAGATGAGAAAGAAATCGGCTCAAGAGGGACTTAAAACCACAGGTGAAGGCCTTGACTGGGGTGTGTTGTTTGGCTTTGGACCTGGACTCACCATTGAAACAGTTGTTCTCCATAGCGTGGCT---ATA------------------
>Medicago_truncatula_Chr05_CHS_T2
ATG------------------GTGAGTGTATCTGAAATTCGCAAG---GCTCAAAGGGCA------GAAGGTCCTGCAACCATATTGGCCATTGGCACTGCAAATCCAGCAAACTGTGTTGAACAAAGCACATATCCTGATTTTTACTTTAAAATCACAAACAGTGAGCATAAAGTCGAACTCAAAGAAAAATTTCAACGCATGTGT------------------------------------------------------------------------------------------------------------------------------------------------------------GATAAATCTATGATCAAGAGGAGATACATGTATCTTACTGAAGAGATTTTGAAAGAAAATCCTAGTGTATGCGAATACATGGCACCTTCATTGGATGCTAGGCAAGACATGGTGGTGGTAGAGGTGCCTAGACTAGGAAAGGAGGCTGCAGTGAAGGCTATAAAAGAATGGGGCCAACCAAAATCAAAGATTACACACTTAATATTTTGTACCACAAGTGGTGTAGACATGCCTGGTGCCGATTACCAACTCACAAAACTCTTAGGTCTTCGTCCATATGTGAAGAGATACATGATGTACCAACAAGGATGCTTTGCAGGTGGGACGGTGCTTCGTTTGGCCAAGGACTTGGCTGAGAATAATAAAGGTGCTCGTGTGTTGGTTGTTTGTTCTGAAGTTACTGCAGTGACATTCCGTGGTCCTAGTGATACTCATTTGGACAGTCTTGTTGGACAAGCACTCTTTGGAGATGGAGCTGCTGCACTCATTGTTGGTTCTGACCCAATACCAGAAATT---GAGAAACCTATATTTGAGATGGTTTGGACTGCACAAACAATTGCTCCAGACAGTGAGGGGGCCATTGACGGTCATCTTCGTGAAGCTGGTCTAACATTTCACCTTCTTAAAGATGTTCCTGGGATTGTTTCAAAGAACATTGATAAAGCATTGATCGATGCTTTCCAACCA---TTAAAC------ATTTCT---GATTACAACTCAATCTTTTGGATTGCTCATCCAGGTGGACCCGCAATTCTTGATCAAGTTGAACAAAAGTTAGGCTTAAAACCTGAAAAGATGAAAGCCACTAGAGAAGTACTTAGTGAATATGGTAACATGTCAAGTGCATGTGTATTGTTTATCTTAGATGAGATGCGAAAGAAATCTTCTCAAGAGGGGCTTAAGACCACAGGAGAAGGGCTTGATTGGGGTGTGTTGTTCGGCTTTGGACCTGGACTTACCATTGAAACCGTTGTTTTGCACAGTGTGGCT---ATA------------------
>Medicago_truncatula_Chr05_CHS_T4
ATG------------------GTGAGTGTATCTGAAATTCGCAAG---GCTCAAAGGGCA------GAAGGTCCTGCAACCATATTGGCCATTGGCACTGCAAATCCAGCAAACTGTGTTGAACAAAGCACATATCCTGATTTTTACTTTAAAATCACAAATAGCGAACACAAAACTGAGCTCAAAGAAAAATTTCAACGCATGTGT------------------------------------------------------------------------------------------------------------------------------------------------------------GACAAATCCATGATCAAAAGAAGATACATGTATCTAACAGAGGAGATTTTAAAAGAGAATCCTAATGTTTGTGAATACATGGCACCTTCATTGGATGCTAGACAAGACATGGTGGTGGTAGAAGTACCTAGACTAGGGAAGGAGGCTGCAGTGAAGGCTATAAAAGAATGGGGTCAACCAAAGTCAAAGATTACTCACTTAATCGTTTGCACCACAAGCGGTGTAGACATGCCTGGGGCCGATTATCAACTCACTAAACTCTTAGGTCTTCGTCCATATGTAAAAAGATACATGATGTACCAGCAAGGTTGTTTTGCAGGTGGCACGGTACTTCGTTTGGCTAAGGATTTGGCTGAGAACAACAAAGGTGCTCGTGTGTTAGTTGTTTGTTCTGAAGTCACTGCAGTCACATTTCGTGGTCCCAGTGATACACACTTGGACAGTCTTGTTGGACAAGCACTATTTGGAGATGGAGCAGCTGCACTTATTGTTGGGTCTGATCCGGTACCAGAAATT---GAAAAACCTATATTTGAGATGATTTGGACAGCACAAACAATTGCTCCTGATAGTGAAGGTGCCATTGATGGTCATCTTCGTGAAGCTGGGTTAACATTTCACCTTCTTAAAGATGTTCCTGGGATTGTGTCAAAAAATATAAATAAAGCATTAGTTGAGGCTTTCCAACCA---TTGGGA------ATCTCT---GATTACAACTCAATCTTTTGGATTGCACACCCTGGTGGACCTGCAATTTTAGACCAAGTAGAGCAAAAGTTAGCCTTAAAGCCCGAAAAGATGAGAGCCACACGGGAGGTGCTAAGTGAATATGGAAATATGTCAAGTGCATGTGTATTGTTTATCTTGGATGAAATGAGAAAGAAATCAACTCAAAATGGTTTGAAGACAACCGGAGAAGGGCATGAATGGGGTGTGCTATTCGGCTTTGGACCAGGACTTACCATTGAGACTGTTGTCTTGCGCAGTGTAGCT---ATA------------------
>Medicago_truncatula_Chr05_CHS_T5
ATG------------------GTAACTGTATCTGAAATTCGAAGG---GCTCAAAGGGCA------GAAGGCCCTACAACTATCTTAGCTATTGGCACTGCAAATCCAACAAATTGTATTGAACAAAGCACATATCCTGATCTCTATTTCAGAGTCACAAACAATGAGCACAAGACTGAATTAAAAAAGAAATTCCAGCGCATATGT------------------------------------------------------------------------------------------------------------------------------------------------------------GATAAATCTATGATTAGGAAGAGACATGTGTACTTAACAGAAGAGATTTTGAAAGATAATCCAAATTTTTGCTTCGATAAGACACCTTCTTTGGATGCTAGGCAAGACATGATGGCGGTAGAGATACCTAGACTAGGGAAGGAGGCTGCAGTGAAGGCTATCGAAGAATGGGGTCAACCGAAGTCAAATATTACACATTTAATTTTTTGCACCTATAGTGGTGTAGACATGCCTGGTGCGGATTACCAACTAACAAAACTCTTAGGTCTTAACCCATATGTGAAAAGGTACATGATGTACCAACTAGGGTGTTATGCAGGTGGAACAGTACTTCGTTTGGCGAAGGACTTAGCTGAGAATAACAAAGGTGCTCGTGTGTTGGTTGTTTGTTCTGAAATCACTGCAATCTCATTTTGTGGACCTAGTAATACTCACCTACACAAACTTGTTGGACAAGCAATATTTGGAGATGGAGCTGCGGCAGTCATTGTTGGCTCTGACCTAGTACCTGAAATT---GAGAAACCTTTATTTGAGTTAGTTTGGACTGCACAAACAATTGCTTCTGATAGTGAAGGAGCTATTTGTGGTCAACTTCGTGAAGTTGGGCTAACATATAATATTCGTAAGGATGTCTCTGAGATTGTCTCAAAGAATATTGATAAAGTACTAGTTGAGGCATTTCAACCA---TTAGGA------ATCTCT---GATTATAACTCAATCTTTTGGATTGCTCATCCGGGTGGTCCTGCAATTCTAGATCAAATTGAGCAAAAGTTAGGCTTGAAAGCTGAAAAGTTGAGGGTCGTTAGGGAAGTGCTTAGTGAATATGGTAATATGTCTAGTGCATCTGTATTGTTCATCTTGAATGAGATGAGAAGGAAATCGACTCAAGATCGACTTAAGACCACAGGTGAAGGACAAGAATGGGGTGTATTGTTAAGCTTTGGACCTGGACTTACCATTGAAACTGTTGTTTTGCATAGTATAGTT---ATA------------------
>Medicago_truncatula_Chr05_CHS_T6
ATG------------------GTGAGTGTATCTGAAATTCGCAAG---GCTCAGAGAGCA------GAAGGTCCTGCAACCATTTTGGCCATTGGCACTGCAAATCCACCAAATTGTGTTGAACAAAGCACATATCCTGATTTCTACTTTAGAATCACAAACAGTGAACACAAAACTGAACTCAAAGAGAAATTTCAACGCATGTGT------------------------------------------------------------------------------------------------------------------------------------------------------------GATAAATCTATGATTAAGAGAAGATACATGTACCTAACAGAGGAGATTTTAAAAGAGAATCCCAGTGTTTGTGAATACATGGCACCTTCATTGGATGCTAGGCAAGACATGGTGGTGGTAGAGGTACCTAGACTAGGAAAGGAGGCTGCCGTAAAAGCTATAAAAGAATGGGGTCAGCCAAAGTCAAAGATTACTCACTTAATTGTTTGCACCACAAGTGGTGTAGACATGCCTGGAGCTGATTACCAACTCACCAAACTCTTAGGTCTTCGCCCATATGTGAAGAGGTACATGATGTACCAGCAAGGATGTTTTGCAGGTGGGACGGTGCTTCGTTTGGCCAAGGACTTGGCTGAGAACAACAAAGGTGCCCGTGTGTTGGTTGTCTGTTCCGAAGTCACTGCAGTCACATTTCGCGGCCCTAGTGATACTCACTTGGACAGCCTTGTTGGACAAGCTCTATTTGGAGATGGAGCTGCTGCACTAATTGTTGGTTCAGATCCAATACCAGAAATT---GAGAAACCTATATTTGAAATGGTTTGGACTGCACAAACAATCGCGCCTGATAGCGAAGGAGCCATTGACGGTCACCTTCGTGAAGCTGGACTAACATTTCACCTTCTTAAAGATGTTCCTGAAATTGTTTCAAAGAACATCAATAAAGCATTGGTTGATGCTTTCCAACCA---TTAGGA------GTTTCT---GACTACAACTCAATCTTCTGGATTGCACACCCTGGTGGCCCTGCAATTTTAGATCAAGTAGAGCAAAAGTTAGCCTTAAAGCCTGAAAAGATGAAAGCCACTAGAGAAGTGCTTAGTGAATATGGAAATATGTCAAGTGCATGTGTTTTGTTTATCTTAGATGAAATGAGAAAGAAATCAGCTCAAGATGGATTGAAGACTACCGGAGAAGGACATGAATGGGGTGTGTTATTTGGCTTTGGACCGGGACTTACTATTGAAACTGTTGTTTTGCGTAGTGTTGCT---ATA------------------
>Medicago_truncatula_Chr07_CHS_T1
ATG------------------GTGAGTGTGTCTGAAATTCGTAAA---GCTCAAAGGGCA------GAAGGCCCTGCAACCATCTTGGCCATTGGGACTGCAAATCCAGCAAATTGTGTTGAACAAAGCACGTATCCTGATTTTTACTTTAAAATCACAAACAGTGAACACAAAACTGAACTTAAAGAGAAATTTCAGCGCATGTGT------------------------------------------------------------------------------------------------------------------------------------------------------------GATAAATCTATGATCAAGAGGAGATACATGTATCTAACAGAAGAAATTTTGAAAAAAAATCCTAGTGTTTGTGAATACATGGCCCCTTCATTGGATGCAAGGCAAGACATGGTGGTGGTAGAGGTACCTAGACTAGGAAAGGAGGCTGCAGTGAAGGCTATAAAAGAATGGGGCCAACCAAAGTCAAAGATTACTCACTTAATCGTTTGCACCACAAGTGGTGTAGACATGCCTGGAGCCGATTATCAACTCACCAAACTCTTGGGTCTTCGCCCATATGTGAAAAGGTACATGATGTACCAACAAGGGTGTTTTGCAGGTGGTACGGTACTTCGTTTGGCCAAAGATTTAGCTGAGAACAACAAAGGTGCTCGTGTGTTGGTTGTTTGTTCTGAAGTCACCGCTGTCACATTTCGTGGCCCTAGCGATACTCACTTAGACAGTCTTGTTGGACAAGCACTATTTGGAGATGGAGCTGCTGCTCTTATTGTTGGCTCTGACCCAATACCAGAAATT---GAGAGACCTATATTTGAGATGGTTTGGACTGCACAAACAATTGCTCCTGATAGTGAAGGAGCCATTGATGGTCACCTTCGTGAAGCTGGACTAACATTTCACCTTCTTAAAGATGTTCCTGGGATTGTTTCAAAGAACATTACTAAAGCATTGGTTGAGGCTTTTGAGCCA---TTGGGA------ATTTCT---GATTACAACTCAATCTTTTGGATTGCACATCCCGGTGGACCTGCAATTCTAGATCAAGTAGAGCAAAAGTTAGCCTTGAAGCCTGAAAAGATGAATGCAACCAGAGAAGTGCTCAGTGAATATGGAAATATGTCAAGTGCATGTGTTTTGTTTATCTTGGATGAAATGAGAAAGAAATCAACTCAAAACGGATTGAAGACAACGGGAGAAGGACTTGAATGGGGTGTATTATTTGGTTTTGGACCAGGACTTACCATTGAAACCGTTGTTTTGCGCAGTGTTGCC---ATA------------------
>Medicago_truncatula_Chr07_CHS_T2
ATG------------------GTGAGTGTGTCTGAAATTCGTAAA---GCTCAAAGGGCA------GAAGGTCCTGCAACTATCTTAGCCATTGGCACTGCAAATCCAGCAAATTGTGTTGAACAAAGCACTTATCCTGATTTTTACTTTAAAATTACAAATAGTGAACACAAAACTGAACTCAAAGAGAAATTTCAGCGCATGTGT------------------------------------------------------------------------------------------------------------------------------------------------------------GATAAATCCATGATCAAGAGGAGATACATGTATCTAACAGAAGAAATTTTGAAAGAAAATCCAAGTGTTTGTGAATACATGGCCCCTTCATTGGATGCTAGGCAAGACATGGTGGTGGTAGAGGTACCTAGACTAGGAAAGGAGGCTGCAGTGAAGGCTATAAAAGAATGGGGTCAACCAAAGTCAAAGATTACTCACTTAATCGTTTGCACCACAAGTGGTGTAGACATGCCTGGAGCCGATTATCAACTCACAAAACTCTTGGGTCTTCGTCCATATGTGAAAAGGTATATGATGTACCAACAAGGGTGTTTTGCAGGTGGCACGGTGCTTCGTTTGGCCAAAGATTTGGCTGAGAACAACAAAGGTGCTCGTGTGTTGGTTGTTTGTTCTGAAGTCACCGCTGTCACATTCCGTGGCCCCAGTGATACTCACTTGGACAGCCTTGTTGGGCAAGCACTGTTTGGAGATGGAGCTGCTGCTCTTATTGTTGGTTCTGACCCAGTACCAGAAATT---GAGAAACCTATATTTGAGATGGTTTGGACTGCACAAACAATTGCTCCGGATAGTGAAGGAGCCATTGATGGCCACCTTCGTGAAGCTGGACTAACATTTCACCTTCTTAAAGATGTTCCTGGGATTGTTTCAAAGAACATCACTAAAGCATTGGTTGAGGCTTTCGAGCCA---TTGGGA------ATTTCT---GATTACAACTCAATCTTTTGGATTGCACATCCCGGTGGACCTGCAATTCTAGATCAAGTGGAGCAAAAGTTAGCCTTAAAGCCTGAAAAGATGAATGCAACTAGAGAAGTGCTCAGTGAATATGGAAATATGTCAAGTGCATGTGTTTTGTTTATCTTAGATGAAATGAGAAAGAAATCAACCATAGACGGATTGAAGACAACTGGAGAAGGACTTGAATGGGGTGTCTTATTTGGTTTTGGACCAGGACTTACCATTGAAACTGTTGTTTTACGTAGTGTGGCC---ATA------------------
>Medicago_truncatula_Chr07_CHS_T3
ATG------------------GTGAGTGTGTCTGAAATTCGTAAA---GCTCAAAGGGCA------GAAGGTCCTGCAACTATCTTAGCCATTGGCACTGCAAATCCAGCAAATTGTGTTGAACAAAGCACTTATCCTGATTTTTACTTTAAAATTACAAATAGTGAACACAAAACTGAACTCAAAGAGAAATTTCAGCGCATGTGT------------------------------------------------------------------------------------------------------------------------------------------------------------GATAAATCCATGATCAAGAGGAGATACATGTATCTAACAGAAGAAATTTTGAAAGAAAATCCTAGTGTTTGTGAATACATGGCCCCTTCATTGGATGCTAGGCAAGACATGGTGGTGGTAGAGGTACCTAGACTAGGAAAGGAGGCTGCAGTGAAGGCTATAAAAGAATGGGGTCAACCAAAGTCAAAGATTACTCACTTAATCGTTTGCACCACAAGTGGTGTAGACATGCCCGAAGCTGATTATCAACTCACCAAACTCTTGGGTCTTCGCCCATATGTGAAAAGGTACATGATGTACCAACAAGGGTGTTTTGCAGGTGGCACGGTGCTTCGTTTGGCCAAAGATCTAGCTGAGAACAACAAAGGTGCTCGTGTGTTGGTTGTATGTTCAGAGGTCACCGCTGTCACATTTCGTGGCCCTAGTGATACTCACTTGGACAGTCTTGTTGGACAAGCACTATTTGGAGATGGAGCTGCTGCTCTTATTGTTGGCTCTGACCCCGTACCAGAAATT---GAGAAACCTATATTTGAGATGGTTTGGACTGCACAAACAATTGCTCCTGATAGTGAAGGAGCCATTGATGGTCACCTTCGTGAAGCTGGACTAACATTTCACCTTCTTAAAGATGTTCCTGGGATTGTTTCAAAGAACATTACTAAAGCATTGGTTGACGCTTTTGAGCCA---CTGGGA------ATTTCT---GATTACAACTCAATCTTTTGGATTGCACATCCCGGTGGACCTGCAATTCTAGATCAAGTAGAGCAAAAGTTATCATTGAAGCCTGAAAAGATGAATGCAACTAGAGAAGTGCTCAGTGAATATGGAAATATGTCAAGTGCATGTGTTTTGTTTATCTTAGATGAAATGAGAAAGAAATCAACTAAAGATGGGTTGAAGACAACTGGAGAAGGACTTGAATGGGGTGTGTTATTTGGTTTTGGACCAGGACTTACAATTGAAACGGTTGTTTTGCGCAGTGTCGCT---ATA------------------
>Medicago_truncatula_Chr07_CHS_T4
ATG------------------GTGAGTGTGTCTGAAATTCGTAAT---GCTCAAAGAGCA------GAAGGTCCTGCAACTATTTTGGCCATTGGTACTGCAAATCCAGCAAATTGTGTTGAACAAAGCACATATCCTGATTTTTACTTTAAAATCACAAATAGTGAACACAAAACTGAACTTAAGGAGAAATTTCAGCGCATGTGT------------------------------------------------------------------------------------------------------------------------------------------------------------GATAAATCTATGATCAAGAGGAGATACATGTATCTAACAGAGGAGATTTTGAAAGAAAATCCTAGTGTTTGTGAATACATGGCACCTTCATTGGATGCAAGGCAAGACATGGTGGTGGTAGAGGTACCTAGACTAGGAAAGGAGGCTGCAGTGAAGGCTATAAAAGAATGGGGTCAACCAAAGTCAAAGATTACTCACTTAATCGTTTGCACCACAAGTGGTGTAGACATGCCTGGAGCTGATTATCAACTCACAAAACTCTTGGGCCTTCGTCCATATGTGAAAAGGTATATGATGTACCAACAAGGGTGTTTTGCAGGTGGCACGGTGCTTCGTTTGGCCAAAGATTTGGCTGAGAACAACAAAGGTGCTCGTGTGTTGGTTGTTTGTTCTGAAGTCACCGCTGTCACATTTCGTGGCCCCAGTGATACTCACTTGGACAGCCTTGTTGGGCAAGCATTGTTTGGAGATGGAGCTGCTGCTCTTATTGTTGGTTCTGACCCAGTACCAGAAATT---GAGAAACCTATATTTGAGATGGTTTGGACTGCACAAACAATTGCTCCTGATAGTGAAGGAGCCATTGATGGTCACCTTCGTGAAGCTGGACTAACATTTCACCTTCTTAAAGATGTTCCTGGGATTGTCTCAAAGAACATTACTAAAGCATTGGTTGAGGCTTTCGAGCCA---TTGGGA------ATTTCT---GATTACAACTCAATCTTTTGGATTGCACATCCCGGTGGACCTGCAATTCTAGATCAAGTAGAGCAAAAGTTAGCCTTAAAGCCTGAAAAGATGAATGCAACTAGAGAAGTGCTCAGTGAATATGGAAATATGTCAAGTGCATGTGTTTTGTTTATCTTAGATGAAATGAGAAAGAAATCAACTCAAAACGGATTGAAGACAACGGGAGAAGGACTTGAGTGGGGTGTATTATTTGGTTTTGGACCAGGACTTACCATTGAAACAGTTGTTTTGCGTAGTGTGACC---ATA------------------
>Medicago_truncatula_Chr07_CHS_T5
ATG------------------GTGAGTGTGTCTGAAATTCGTAAG---GCTCAAAGAGCA------GAAGGTCCTGCAACCATTTTGGCCATTGGTACTGCAAATCCAGCAAATTGTGTTGAACAAAGCACATATCCTGATTTTTACTTTAAAATTACAAATAGTGAACACAAAGTTGAACTCAAAGAGAAATTTCAGCGCATGTGT------------------------------------------------------------------------------------------------------------------------------------------------------------GATAAATCTATGATCAAGAGGAGATACATGTATCTAACAGAAGAAATTTTGAAAGAAAATCCTAGTGTTTGTGAATACATGGCCCCTTCATTGGATGCTAGGCAAGACATGGTGGTGGTAGAGGTACCTAGACTAGGGAAGGAGGCTGCAGTGAAGGCTATAAAAGAATGGGGTCAACCAAAGTCAAAGATTACTCACTTAATCGTTTGCACCACAAGTGGTGTTGACATGCCTGGAGCAGATTATCAACTCACCAAACTATTAGGTCTTCGCCCATATGTGAAAAGATACATGATGTACCAACAAGGGTGCTTTGCAGGTGGCACGGTGCTCCGTTTGGCTAAAGATTTGGCTGAGAACAACAAAGGTGCTCGTGTGTTGGTTGTTTGTTCTGAAGTCACCGCTGTCACATTTCGTGGTCCTAGTGATACTCACTTAGACAGCCTTGTTGGACAAGCACTATTTGGAGATGGAGCGGCTGCTCTTATTGTTGGCTCTGACCCAGTACCAGAAATA---GAGAAACCTATATTTGAGATGGTTTGGACTGCACAAACAATTGCTCCTGATAGTGAAGGAGCCATTGATGGTCACCTTCGTGAAGCTGGACTAACATTTCACCTTCTTAAAGATGTTCCTGGGATTGTTTCAAAGAACATTACTAAAGCATTGGTTGAGGCTTTCGAGCCA---TTGGGA------ATTTCT---GATTACAACTCAATCTTTTGGATTGCACATCCCGGTGGACCTGCAATTCTAGATCAAGTGGAGCAAAAGTTAGCCTTAAAGCCTGAAAAGATGAATGCAACTAGAGAAGTGCTCAGTGAATATGGAAATATGTCAAGTGCGTGTGTTTTGTTTATCTTAGATGAAATGAGAAAGAAATCAACTAAAGACGGATTGAAGACAACGGGAGAAGGACTTGAATGGGGTGTATTATTTGGTTTTGGACCAGGACTTACCATTGAAACGGTTGTTTTGCGCAGCGTGGCT---ATA------------------
>Medicago_truncatula_Chr07_CHS_T6
ATG------------------GTGACTGTGGAGGAGATTCGTAAG---GCTCAACGTTCC------AATGGCCCTGCCACTATCTTGGCTTTTGGCACTGCCACTCCTTCTCACTGTGTCACTCAAGCTGAATATCCTGATTACTACTTTCGTATCACCAACAGTGAGCACATGACTGACCTTAAGGAAAAATTCAAGCGCATGTGT------------------------------------------------------------------------------------------------------------------------------------------------------------GAAAAATCGATGATAAAGAAACGTTACATGCACATAACAGAAGAATTTCTGAAAGAGAATCCAAACATGTGTGCATACATGGCACCATCACTAGACGCAAGACAAGATTTAGTGGTAGTGGAAGTACCAAAGCTAGGTAAAGATGCTGCAAAAAAAGCCATAGCTGAATGGGGTCAACCAAAATCCAAAATCACCCACGTAGTTTTCTGCACAACTTCTGGTGTAGACATGCCGGGTGCCGATTACCAACTCACTAAACTCTTAGGCCTAAAACCATCTGTCAAACGTCTCATGATGTATCAACAAGGTTGTTTCGCAGGCGGCACAGTTCTCCGCTTAGCGAAAGATCTTGCTGAGAATAACAAAAATGCAAGAGTTCTTGTTGTTTGTTCTGAAATCACTGCAGTTACTTTCCGTGGTCCATCAGATACTCATTTAGATTCACTTGTAGGACAGGCGCTCTTCGGTGATGGAGCCGCAGCAATGATTATTGGTGCGGATCCAGATTTAACCGTG---GAGCGTCCGATTTTTGAGATTGTCTCGGCTGCTCAGACTATTCTTCCTGATTCTGATGGCGCGATTGACGGACATCTCCGTGAAGTTGGGCTCACTTTTCATCTTCTCAAAGATGTTCCTGGAATTATCTCAAAGAATATTGAAAAGAGTTTGGTTGAGGCTTTTGCACCA---ATTGGA------ATAAGT---GATTGGAATTCGATCTTTTGGGTTGCACATCCAGGTGGACCGGCTATTTTAGACCAGGTTGAAGAAAAACTCCGTCTTAAGGAGGAGAAACTCCGGTCCACCCGGCACGTGCTTAGTGAATATGGAAATATGTCGAGTGCTTGTGTTTTGTTTATTTTGGATGAAATGAGAAAGAGGTCTAAGGAGGAAGGAAAGATTACAACCGGTGAAGGGTTGGAATGGGGTGTTTTGTTTGGGTTTGGACCGGGTTTAACCGTTGAGACAGTTGTGCTTCATAGTGTTCCG---GTTCAGGGT------------
>Arabidopsis_thaliana_Chr05_CHS
ATGGTGATGGCT---GGTGCTTCTTCTTTGGATGAGATCAGACAG---GCTCAGAGAGCT------GATGGACCTGCAGGCATCTTGGCTATTGGCACTGCTAACCCTGAGAACCATGTGCTTCAGGCGGAGTATCCTGACTACTACTTCCGCATCACCAACAGTGAACACATGACCGACCTCAAGGAGAAGTTCAAGCGCATGTGC------------------------------------------------------------------------------------------------------------------------------------------------------------GACAAGTCGACAATTCGGAAACGTCACATGCATCTGACGGAGGAATTCCTCAAGGAAAACCCACACATGTGTGCTTACATGGCTCCTTCTCTGGACACCAGACAGGACATCGTGGTGGTCGAAGTCCCTAAGCTAGGCAAAGAAGCGGCAGTGAAGGCCATCAAGGAGTGGGGCCAGCCCAAGTCAAAGATCACTCATGTCGTCTTCTGCACTACCTCCGGCGTCGACATGCCTGGTGCTGACTACCAGCTCACCAAGCTTCTTGGTCTCCGTCCTTCCGTCAAGCGTCTCATGATGTACCAGCAAGGTTGCTTCGCCGGCGGTACTGTCCTCCGTATCGCTAAGGATCTCGCCGAGAACAATCGTGGAGCACGTGTCCTCGTTGTCTGCTCTGAGATCACAGCCGTTACCTTCCGTGGTCCCTCTGACACCCACCTTGACTCCCTCGTCGGTCAGGCTCTTTTCAGTGATGGCGCCGCCGCACTCATTGTGGGGTCGGACCCTGACACATCTGTCGGAGAGAAACCCATCTTTGAGATGGTGTCTGCCGCTCAGACCATCCTTCCAGACTCTGATGGTGCCATAGACGGACATTTGAGGGAAGTTGGTCTCACCTTCCATCTCCTCAAGGATGTTCCCGGCCTCATCTCCAAGAACATTGTGAAGAGTCTAGACGAAGCGTTTAAACCT---TTGGGG------ATAAGT---GACTGGAACTCCCTCTTCTGGATAGCCCACCCTGGAGGTCCAGCGATCCTAGACCAGGTGGAGATAAAGCTAGGACTAAAGGAAGAGAAGATGAGGGCGACACGTCACGTGTTGAGCGAGTATGGAAACATGTCGAGCGCGTGCGTTCTCTTCATACTAGACGAGATGAGGAGGAAGTCAGCTAAGGATGGTGTGGCCACGACAGGAGAAGGGTTGGAGTGGGGTGTCTTGTTTGGTTTCGGACCAGGTCTCACTGTTGAGACAGTCGTCTTGCACAGCGTTCCT---CTC------------------
>Arabidopsis_lyrata_Chr06_CHS
ATGGTGATGGCTGCAGGAGCTTCTTCGTTGGATGAGATCAGAAAG---GCTCAGAGAGCT------GATGGACCTGCAGGGATCTTGGCTATTGGCACGGCTAACCCTGAGAACCATGTGCTTCAGGCGGAGTATCCTGACTACTACTTCCGCATCACCAACAGTGAACACATGACCGACCTCAAGGAGAAGTTCAAGCGCATGTGC------------------------------------------------------------------------------------------------------------------------------------------------------------GACAAGTCGATGATTCGGAAACGCCACATGCATCTGACAGAGGACTTCCTCAAGGAAAACCCACACATGTGCGCTTACATGGCTCCTTCTCTAGACACCCGACAGGACATCGTTGTGGTTGAAGTCCCTAAGCTAGGCAAAGAAGCGGCAGTGAAGGCCATCAAGGAGTGGGGCCAGCCCAAGTCAAAGATCACTCATGTCGTCTTCTGCACTACCTCTGGCGTCGACATGCCTGGTGCTGACTACCAGCTCACCAAGCTTCTTGGTCTCCGTCCTTCCGTCAAGCGTCTCATGATGTACCAACAAGGTTGCTTCGCCGGCGGCACTGTCCTCCGTATCGCCAAGGACCTGGCTGAGAACAACCGCGGAGCTCGTGTCCTTGTCGTCTGCTCTGAGATCACAGCTGTCACCTTCCGTGGCCCCTCTGACACCCACCTTGACTCCCTCGTCGGTCAGGCTCTTTTCAGTGACGGCGCTGCCGCACTCATCGTGGGGTCGGACCCTGACACATCTGTCGGAGAGAAACCCATCTTCGAGATGGTGTCCGCCGCACAGACCATCCTCCCAGACTCTGATGGTGCCATAGACGGACACTTGAGGGAAGTGGGTCTCACCTTCCATCTCCTCAAGGATGTTCCCGGCCTCATCTCGAAGAACATTGTGAAGAGTTTAGACGAAGCGTTTAAACCT---TTGGGG------ATAAGT---GACTGGAACTCCCTCTTCTGGATAGCTCACCCTGGAGGTCCTGCGATCCTAGATCAGGTGGAGTTAAAGCTAGGACTAAAGGAAGAGAAGATGAGGATGACACGTCACGTGTTGAGCGAGTATGGAAACATGTCGAGCGCGTGCGTTCTCTTCATACTAGACGAGATGAGGAGAAAGTCAGCCAAGGATGGTGTGGCCACGACAGGGGAAGGGTTGGAGTGGGGAGTCTTGTTTGGTTTCGGACCAGGTCTCACTGTTGAGACAGTCGTCTTGCACAGCGTTCCT---CTC------------------
>Brassica_rapa_Chr02_CHS_T1
ATGGTGATGGGGCCT------TCTTCGTTGGATGAGATCAGAAAG---GCACAGAGAGCA------GACGGTCCTGCAGGCATCTTAGCGATAGGTACGGCCAACCCTGCGAACCATGTGCTCCAAGCTGAGTATCCAGACTACTACTTCCGCATCACCAACAGTGAACACATGACCGGCCTTAAGGAGAAGTTCAAGCGCATGTGC------------------------------------------------------------------------------------------------------------------------------------------------------------GATAAGTCGACCATAAGAAAACGCCACATGCACTTGACCGAGGAGTTCTTGAAAGAGAACCCTAACATGTGTGCCTACATGGCTCCTTCGCTCGATGCTAGACAAGACCTCGTGGTGGTTGAAGTCCCTAAGCTAGGCAAAGATGCAGCAGTGAAGGCCATCAAGGAGTGGGGTCAGCCTAAGTCCAAGATCAAACACGTTGTCTTCTGCACCACCTCTGGAGTTGACATGCCTGGTGCTTACTACCAGCTCACCAAGCTCCTTGGTCTTCGTCCTTCCGTCAAGCGTCTCATGATGTACCAGCAATGTTGCTGCGCCGGCGGCACTGTCCTCCGTCTCGCCAAGGACCTCGCTGAGAACAACCGTGGCGCACGTGTCCTGGTGGTCTGCTCCGAGATCACAGCCGTCACCTTCCGTGGCCCTTCTGACACCCACCTTGACTCACTCGTGGGACAGGCACTCTTTAGTGACGGTGCAGCCGCGCTCATTGTCGGCTCGGACCCTGATGTCTCTGCTGGAGAGAAGCCCATCTTCGAGATGGTGTCTGCTGCTCAGACCATCCTCCCAGACTCGGACGGTGCCATAGATGGACACTTGAGGGAAGTGGGACTCACCTTCCATCTCCTCAAGGACGTCCCCGGACTCATCTCCAAGAACATTGAGAAGAGTCTAGACGAAGCGTTTAAACCC---TTAGGG------ATAAGT---GACTGGAACTCCCTCTTCTGGATAGCTCACCCTGGTGGTCCAGCGATCCTTGACGACGTTGAGAAGAAGCTAGGACTCAAGGCAGAGAAGATGAGAGCCACGCGTCACGTGTTGAGCGAGTATGGAAACATGTCTAGCGCCTGTGTCCTCTTTATATTGGATGAGATGAGGAGGAAGTCTAAGGAAGATGGTGTGGCCACGACAGGTGAAGGGTTAGAATGGGGTGTCTTGTTTGGGTTCGGACCAGGTCTCACCGTGGAGACAGTTGTCCTACACAGCGTTCCT---GTC------------------
>Brassica_rapa_Chr02_CHS_T2
ATGGTGATGGGTGCC------TTGTCCTTGGATGAGATCAGAAAG---GCACAAAGAGGT------GATGGACCAGCAAGCATCTTGGCCATAGGCACTGCCAACCCTCCAAACCAAGTGATCCAAGCAGAGTATCCAGACTACTACTTCCGCATCACCAACAGTGAACACATGACCGACCTCAAGGAGAAGTTCAAGCGCATGTGC------------------------------------------------------------------------------------------------------------------------------------------------------------GACAAATCAATGATAAAGAAACGTTACATGCACTTGACTGAAGAGTTTCTCAAGGACAACCCCAACGTATGCGCCTTCATGGCTCCTTCCTTGGACGTTAGGCAGGACATCTTGGTGGCCGAGGTCCCTAAGCTAGGCAAAGAGGCTGCAGTGAAGGCCATCACGGAGTGGGGCCAGCCCAAGTCCAAGATCACTCATCTAGTCTTCTGCACCACCTCTGGTGTGGACATGCCTGGTGCTGACTACCAGCTCATCAAACTCCTTGGTCTGTGTCCTTCTGTTAAGCGTGTCATGATGTACCATCAAGGCTGCTACGCTGGTGGGACTGTCCTTCGTGTGGCTAAGGACATAGCTGAGAACAACCGCGGCGCTAGAGTACTTATTGTCTGCTCTGAGATTACAGTAGTCACCTTCCGTGGGCCCTCTGAGACCCACCTGGATTCCCTTGTTGGACAGTCCCTTTTTGGTGACGGCGCGGCTGCACTCATTGTGGGTTCAGACCCTGACACCTCTGTGGGAGAGAAACCAATCTTTGAGATGGTGTCTGCTGCACAGACCATTCTTCCTGACTCTCAAGGAGCCATAGAAGGACATCTGAAGGAGGTGGGACTCACCTTCCATCTCTTAAAGACTGTCCCCGGTCTCATCTCAAAGAACATTGAGAAGTGTCTTGAAGAAGCGTTTAAACCG---CTTGGG------ATAAGT---GACTGGAACTCTCTCTTCTGGATAGCTCACCCTGGAGGCCCTGCGATCTTGGACCAAGTTGAGATAAAGCTAGGACTGAAGCCAGAGAAGATGAAGGCCACTCGTCATGTCCTCAGCGAGTATGGAAACATGTCTAGTGCCTGTGTCTTCTTCATACTTGACGAGATGAGGAGGAAGGCGGTAGAGGATGGTGCAGAGACAACAGGAGAAGGGTTGGAGTGGGGTGTCTTGTTTGGTTTTGGACCTGGTCTCACTGTAGAGACAGTGGTCTTACACAGTGTTCCT---CTC------------------
>Brassica_rapa_Chr03_CHS
ATGGTGATGAGTAGGCCGTCATCATCGTTGGATGAGATCAGAAAG---GCACAAAGAGCT------GATGGTCCCGCAGGTATCTTGGCTATAGGCACGGCCAACCCTGCGAACCATGTGATCCAAGCGGAGTATCCAGACTACTACTTCCGCATCACCAACAGTGAACACATGACTGACCTCAAGGAGAAGTTCAAGCGCATGTGT------------------------------------------------------------------------------------------------------------------------------------------------------------GACAAGTCGATGATAAGGAAACGACACATGCACCTAACCGAGGAGTTCTTGAAGGAGAATCCCAACATGTGCGCCTACATGGCTCCTTCTCTCGACGTCAGACAAGACATTGTGGTTGTTGAAGTCCCTAAGCTAGGCAAGGAGGCGGCAGTGAAGGCCATTAAGGAGTGGGGTCAGCCTAAGTCCAAGATCACACACGTTGCCTTCTGCACCACCTCAGGAGTCGACATGCCTGGTGCTGACTACCAGATCACCAAGCTCCTTGGTCTTCGTCCTTCAGTCAAACGTCTCATGATGTACCAGCGGGGTTGCTTCGCAGGCGGCACTGTCCTCCGTCTCGCCAAGGACCTCGCTGAGAACAACCGTGGCGCACGTGTCCTCGTTGTCTGCTCCGAGATCACAGCCGTCACCTTCCGTGGTCCCTCTGACACTCACCTTGACTCCCTCGTTGGACAGGCTCTCTTTAGTGATGGAGCCGCTGCGCTTATCGTTGGTTCGGATCCTGATGCTTCCGTGGGGGAGAAGCCAATCTTTGAGATGGTGTCTGCGGCTCAGACCATTCTTCCCGACTCGGATGGAGCCATAGATGGACACTTGAGGGAAGTGGGACTCACCTTCCATCTCCTCAAGGACGTCCCTGGGCTCATCTCCAAGAACATAGAGAAGAGTCTTGAAGAAGCGTTTAAACCG---CTAGGG------ATAAGT---GACTGGAACTCCCTCTTTTGGATAGCTCACCCTGGTGGTCCAGCGATACTTGACGAGGTTGAGAAGAAGCTAGGACTCAAGGCAGAGAAGATGAGAGCCACGCGTCAGGTGTTGAGTGAGTACGGAAACATGTCGAGCGCGTGCGTTCTCTTTATATTGGATGAGATGAGGAGGAAGTCAGCGAAAGATGGTGTGGCCACGACGGGAGAAGGTCTGGAGTGGGGTGTCTTGTTTGGTTTCGGACCAGGTCTCACCGTAGAGACTGTTGTCTTGCACAGCGTTCCT---GTT------------------
>Brassica_rapa_Chr09_CHS
ATGTGCACGCCG---------TCTTCGTTGGACGAGATCAGAAAG---GCACAGAGAGCA------GATGGCCCTGCAGGTATCTTGGCGATAGGCACGGCCAACCCTGCGAACCATGTGATCCAAGCGGAGTATCCCGACTACTACTTCCGCATCACCAACAGCGAACACATGATCGACCTTAAGGAGAAGTTCAAGCGCATGTGC------------------------------------------------------------------------------------------------------------------------------------------------------------GACAAATCGGGGATAAGGAAACGGCACATGCACCTGACGGAAGAGTTTCTGAAGGACAATCCAAACATGTGCGCCTACATGGCTCCTTCTCTCGACGTTCGACAGGACCTAGTGGTGGTTGAAGTCCCTAAGCTAGGCAAAGAGGCGGCAGTGAAGGCCATCAACGAATGGGGTCAGCCCAAGTCCAGGATTACCCACCTTGTCTTCTGTACTACCTCAGGAGTTGACATGCCTGGTGCCGACTACCAGCTCACCAAGCTCCTTGGTCTTTGTCCTTCTGTCAAGCGTCTCATGATGTACCAGCAAGGTTGCTTCGCGGGGGCCACTGTCCTCCGTCTCGCCAAGGACCTCGCCGAGAACAACCGTGGCGCACGTGTTCTCGTCGTCTGCTCCGAGATCATAGCCCTCTTCTTCCGTGGCCCCTCTGACACCCACCTTGATTCCCTCCTCGGACAGGCCCTCTTCAGTGACGGCGCCGCCGCACTCGTTGTCGGTTCGGACCCGGACATCTCTGTGGGAGAGAAACCAATCTTTGAGATGGTGTCTGCCGCGCAGACCATCCTCCCAGACTCGGACGGCGTTATAAATTTACAGTTGAGGGAAGCGGGACTCACCTTCCATCTCCTGAAGCACGTCCCTAGGCTCATCTCGAAGAACATTGAAAAGAGTCTACACGAAGCGTTTAAACCG---CTGGGG------ATAAGC---GACTGGAACTCCCTCTTCTGGATAGCCCATCCTGGTGGTCGAGCGATCCTTGATGAGGTTGAGAAAAAGCTAGGACTCAAGGCAGAGAAGCTGAGGGCCACACGTCACGTGTTGAGCGAGTACGGAAACATGACGAGCGCGTGCGTCCTCTTCATATTGGACGAGATGAGGAGGAAGTCCGCCGAAGATGGTGTGGCCACGACAGGAGAAGGGTTGGAGTGGGGTGTCTTGTTTGGTTTCGGACCAGGTCTCACTGTTGAGACACTAGTCTTGCACAGCGTTCCT---CTT------------------
>Brassica_rapa_Chr10_CHS
ATGGTGATGGGTACACCG---TCTTCGTTGGATGAGATCAGAAAG---GCGCAAAGAGCA------GATGGCCCAGCAGGTATCTTGGCGATAGGCACGGCTAACCCTGCCAACCATGTGATCCAAGCGGAGTATCCTGACTACTACTTCCGCATCACCAACAGCGAACACATGACTGACCTTAAAGAGAAGTTCAAGCGCATGTGC------------------------------------------------------------------------------------------------------------------------------------------------------------GACAAGTCGACGATAAGGAAACGCCACATGCACCTAACCGAAGAGTTTCTAAAGGAGAACCCAGACATGTGCGCCTACATGGCTCCTTCTCTCGACGCTCGACAGGACATCGTGGTGGTCGAAGTCCCTAAGCTAGGCAAAGAGGCTGCGGTGAAGGCCATCAAGGAGTGGGGCCAGCCCAAGTCCAAGATTACACACGTTGTCTTCTGCACTACCTCTGGAGTCGACATGCCTGGTGCTGACTACCAGCTCACCAAGCTCCTCGGTCTTCGTCCTTCCGTCAAGCGTCTCATGATGTACCAGCAAGGCTGCTTCGCCGGCGGTACTGTCCTCCGTCTCGCTAAGGATCTCGCTGAGAACAACCGTGGCGCGCGTGTTCTCGTTGTCTGCTCCGAGATCACAGCCGTCACGTTCCGTGGCCCATCTGACACCCACCTTGACTCCCTCGTTGGACAGGCTCTCTTCAGTGACGGCGCCGCCGCGCTCATTGTCGGTTCGGACGCGGACACCTCTGCTGGAGAGAAGCCCATCTTCGAGATGGTGTCTGCGGCCCAGACCATCTTACCAGACTCTGACGGTGCCATAGATGGACACTTGAGGGAAGTGGGACTCACCTTCCATCTCCTCAAGGACGTCCCTGGGCTCATCTCCAAGAACATCGAGAAGAGTCTAGACGAAGCGTTTAAACCG---TTAGGT------ATAAGC---GACTGGAACTCCCTCTTCTGGCTAGCTCACCCTGGTGGTCCAGCGATCCTTGACGAGGTTGAGAAGAAGCTAGGGCTCAAGGCGGAGAAGATGAGAGCCACGCGCCACGTGTTGAGCGAGTACGGTAACATGTCTAGCGCGTGTGTTCTCTTCATATTGGACGAGATGAGGAGGAAGTCTGCGGAAGATGGTGTGGCCACGACAGGAGAAGGGTTGGAGTGGGGTGTCTTGTTCGGTTTCGGACCAGGTCTTACCGTAGAGACAGTGGTCTTGCACAGCGTTCCT---GTT------------------
>Glycine_max_Gm01_CHS_T1
ATG------------------GTGAGTGTTGAAGAGATTCGTAAG---GCACAACGTGCA------GAAGGCCCTGCCACCGTGATGGCTATTGGCACGGCCACTCCTCCCAACTGCGTGGATCAGAGTACCTATCCTGACTATTATTTCCGCATCACCAACAGTGACCACATGACCGAGCTCAAAGAAAAGTTCAAGCGCATGTGT------------------------------------------------------------------------------------------------------------------------------------------------------------GATAAGTCAATGATTAAGAAACGATACATGTACTTAAATGAAGAGATCCTGAAGGAGAATCCGAGTGTTTGTGCCTATATGGCACCTTCATTGGATGCAAGGCAAGACATGGTGGTTGTGGAGGTACCAAAGTTGGGAAAAGAGGCTGCAACAAAGGCAATCAAGGAATGGGGTCAACCCAAGTCCAAGATTACTCATCTCATCTTCTGCACCACTAGTGGTGTGGACATGCCTGGTGCTGATTATCAGCTCACAAAACTGCTAGGACTTCGTCCCTCCGTCAAGCGTTACATGATGTACCAACAAGGCTGCTTTGCTGGTGGCACGGTGCTTCGTCTGGCGAAAGACTTGGCCGAAAACAACACGGGTGCTCGTGTGCTCGTCGTGTGTTCAGAGATCACAGCAGTCACATTTCGCGGCCCGAGTGACACCCATCTTGATAGCCTTGTTGGGCAAGCCTTGTTTGGAGATGGTGCAGCTGCTGTCATTCTTGGATCAGACCCTTTGCCT---GCT---GAAAAGCCTTTGTTTGAGCTTGTGTGGACTGCACAAACAATCCTTCCAGACAGTGAAGGGGCTATTGATGGCCACCTTCGCGAAGTAGGACTCACTTTCCATCTCCTCAAGGATGTTCCTGGACTCATCTCGAAGAACATCCAAAAGGCCTTGGTTGAAGCCTTCCAACCC---TTGGGA------ATTGAT---GATTACAACTCTATCTTTTGGATTGCACACCCTGGTGGACCAGCAATATTGGACCAAGTTGAGGCTAAGTTAGGCTTGAAACCTGAAAAAATGGAAGCTACTAGACATGTGCTCAGCGAGTATGGTAACATGTCAAGTGCATGCGTGTTGTTCATCTTGGATCAAATGAGGAAGAAGTCAATAGAAAATGGACTTGGCACCACTGGTGAAGGGCTTGAATGGGGTGTGCTATTTGGTTTTGGCCCTGGACTCACTGTTGAGACTGTTGTGCTTCGCAGTGTCACA---GTC------------------
>Glycine_max_Gm01_CHS_T2
ATG------------------GTTAGCGTAGCTGAGATCAGGCAG---GCACAAAGGGCA------GAAGGCCCAGCAACCATCCTTGCCATTGGAACTGCAAACCCACCAAACCGTGTTGATCAGAGCACCTATCCTGATTACTACTTCAGAATCACCAACAGTGACCACATGACCGAGCTCAAAGAGAAATTTCAGCGCATGTGT------------------------------------------------------------------------------------------------------------------------------------------------------------GACAAGTCTATGATCAAGACGAGATATATGTACCTAAACGAAGAGATCTTGAAAGAGAATCCAAACATGTGTGCTTACATGGCACCTTCTTTGGATGCTAGGCAAGACATGGTGGTGGTAGAGGTACCAAAGCTAGGGAAAGAGGCTGCAGTAAAGGCCATAAAGGAGTGGGGCCAGCCAAAGTCAAAGATTACCCACTTGATCTTCTGCACCACTAGCGGTGTGGACATGCCTGGTGCTGATTACCAACTCACCAAACAATTGGGCCTTCGCCCTTATGTGAAGAGGTACATGATGTACCAACAAGGTTGCTTTGCAGGTGGCACGGTTCTTCGTTTGGCCAAGGATTTGGCTGAGAACAACAAGGGTGCACGTGTGCTTGTTGTCTGCTCTGAGATCACTGCAGTCACATTCCGTGGGCCAAGTGACACTCACCTTGATAGTCTTGTGGGCCAAGCATTGTTTGGAGATGGAGCTGCTGCAGTCATTGTTGGTTCTGACCCAATTCCACAAGTT---GAGAAGCCTTTGTATGAGCTTGTTTGGACTGCACAAACAATTGCTCCAGACAGTGAAGGTGCTATTGATGGACACCTTCGTGAAGTTGGACTCACATTTCACCTCCTCAAGGATGTTCCCGGGATTGTCTCAAAGAACATTGATAAGGCACTTTTTGAGGCTTTCAACCCA---TTGAAC------ATCTCT---GATTACAACTCCATCTTTTGGATTGCACACCCTGGTGGGCCTGCGATTTTAGACCAAGTTGAGCAAAAGTTGGGTCTCAAACCTGAGAAGATGAAGGCCACTAGAGATGTGCTTAGTGAATATGGGAACATGTCAAGTGCTTGTGTTCTTTTCATCTTGGATGAGATGAGGAGGAAATCTGCTGAAAATGGACATAAAACCACAGGTGAAGGACTTGAATGGGGTGTGTTGTTCGGTTTTGGACCTGGACTTACCATTGAAACTGTTGTTTTGCATAGTGTGGCC---ATC------------------
>Glycine_max_Chr02_CHS
ATG------------------GTGAGTGTTGAAGAGATTCGTAAG---GCACAACGTGCG------GAAGGCCCTGCCACCGTGATGGCTATTGGCACGGCCACTCCTCCCAACTGCGTAGACCAGAGTACCTATCCTGACTATTATTTCAGAATCACCAACAGTGATCACATGACCGAGCTCAAAGAAAAGTTCAAGCGCATGTGT------------------------------------------------------------------------------------------------------------------------------------------------------------GATAAGTCAATGATTAAGAAACGATACATGTACTTAAATGAAGAGATCCTGAAGGAGAATCCGAGTGTTGGTGCCTATATGGCTCCTTCATTGGATGCAAGGCAAGACATGGTTGTTGTGGAGGTACCAAAGTTGGGAAAAGAGGCTGCAACAAAGGCAATCAAGGAATGGGGTCAATCCAAGTCCAAGATTACTCATCTCATCTTCTGCACAACCAGTGGTGTGGACATGCCTGGTGCTGATTATCAGCTCACAAAACTACTAGGACTTCGTCCATCGGTGAAGCGTTACATGATGTACCAACAAGGCTGTTTTGCTGGTGGCACGGTGCTTCGTCTGGCAAAAGACTTGGCTGAAAACAACAAAGGTGCTCGTGTGCTTGTGGTGTGTTCGGAGATCACAGCAGTCACATTTCGTGGCCCGAGTGACACACATCTTGACAGCCTTGTGGGGCAAGCCTTGTTTGGAGATGGTGCAGCTGCTGTCATTGTTGGATCAGATCCTCTGCCA---GCT---GAAAAGCCTTTGTTTGAGCTTGTGTGGACTGCACAAACAATCCTTCCAGACAGCGAAGGCGCTATTGATGGCCACCTTCGCCAAGTAGGACTCACTTTCCATCTCCTCAAGGATGTTCCTGGACTCATCTCCAAGAACATCGAAAAGGCCTTGGTTGAAGCCTTCAAACCC---TTAGAA------ATTGAT---GATTACAACTCTATCTTTTGGATTGCACACCCTGGTGGACCAGCAATTTTGGACCAAGTTGAGGCTAAGTTAGGATTGAAGCATGAAAAAATGGAAGCTACTAGACACGTGCTTAGCGAGTATGGTAACATGTCAAGTGCATGTGTGCTGTTCATCTTGGATCAAATGAGGAAGAAGTCAATAGAAAATGGACTTGGCACAACTGGTGAAGGACTTGAATGGGGTGTGTTATTTGGTTTTGGCCCTGGACTCACTGTTGAGACTGTTGTGCTACGCAGTGTCACT---GTC------------------
>Glycine_max_Chr05_CHS
ATG------------------GTGAGTGTTGAAGAGATCCGTCAG---GCACAACGTGCA------GAAGGCCCTGCCACTGTCATGGCTATTGGCACCGCCACTCCTCCCAACTGCGTCGATCAGAGTACCTATCCTGACTATTACTTCCGCATCACCAACAGCGAGCACATGACTGAGCTCAAAGAAAAGTTCAAGCGCATGTGT------------------------------------------------------------------------------------------------------------------------------------------------------------GATAAGTCAATGATTAAGAAGCGATACATGTACTTAAATGAAGAGATCCTGAAGGAGAATCCGAGTGTTTGTGCATATATGGCACCTTCATTGGATGCAAGGCAAGACATGGTGGTTGTGGAGGTACCAAAGTTGGGAAAAGAGGCTGCAACTAAGGCAATCAAGGAATGGGGTCAACCCAAGTCCAAGATTACCCATCTCATTTTTTGCACCACCAGCGGTGTCGACATGCCTGGTGCTGATTACCAGCTCACTAAACTACTGGGCCTTCGTCCCTCCGTCAAGCGTTACATGATGTACCAACAAGGCTGCTTTGCCGGTGGCACGGTGCTTCGTCTGGCCAAAGACCTCGCCGAAAACAACAAGGGTGCTCGCGTGCTTGTGGTTTGTTCTGAGATCACTGCAGTGACGTTCCGTGGCCCAACTGACACCCATCTTGATAGCCTTGTGGGTCAAGCCTTGTTTGGAGATGGTGCAGCTGCTGTCATTGTTGGATCAGACCCCTTACCA---GTT---GAAAAGCCTTTGTTTCAGCTTGTTTGGACTGCACAGACAATCCTTCCAGACAGTGAAGGGGCTATTGATGGCCACCTTCGAGAAGTTGGACTCACTTTCCATCTCCTCAAGGATGTTCCTGGACTCATCTCTAAGAATATCGAAAAGGCCTTAGTTGAAGCCTTCCAACCC---TTGGGA------ATCTCT---GATTACAACTCTATCTTCTGGATTGCACACCCTGGTGGACCGGCAATTTTAGACCAAGTCGAGGCTAAGTTAGGCTTGAAGCCTGAAAAAATGGAAGCTACTAGACATGTGCTCAGCGAGTATGGTAATATGTCAAGTGCATGTGTGTTATTCATCTTGGATCAGATGAGGAAGAAGTCTATAGAAAATGGACTTGGCACAACTGGTGAAGGCCTTGATTGGGGTGTGCTCTTTGGTTTTGGCCCTGGACTCACTGTTGAGACGGTTGTGCTCCGCAGTGTCAGT---GTC------------------
>Glycine_max_Chr08_CHS_T1
ATG------------------GTGAGTGTTGAAGAGATCCGTCAG---GCACAACGTGCA------GAAGGCCCTGCCACTGTCATGGCTATTGGCACCGCCACTCCTCCCAACTGCGTGGATCAGAGTACCTATCCTGACTATTATTTCCGCATCACCAACAGCGAGCACATGACCGAGCTCAAAGAAAAATTCAAACGCATGTGT------------------------------------------------------------------------------------------------------------------------------------------------------------GATAAGTCGATGATTAAGAAGCGATACATGTACTTAAACGAAGAGATCCTGAAGGAGAATCCCAGTGTTTGTGCATATATGGCACCTTCGTTGGATGCAAGGCAAGACATGGTGGTTATGGAGGTACCAAAGTTGGGAAAAGAGGCTGCAACTAAGGCAATCAAGGAATGGGGTCAACCCAAGTCCAAGATTACCCATCTCATCTTTTGCACCACTAGTGGTGTCGACATGCCTGGTGCTGATTATCAGCTCACTAAACTATTAGGCCTTCGTCCCTCCGTCAAGCGTTACATGATGTACCAACAAGGCTGCTTTGCCGGTGGCACGGTGCTTCGTTTGGCCAAAGACCTCGCTGAAAACAACAAGGGTGCTCGCGTGCTTGTCGTTTGTTCTGAGATCACCGCAGTCACATTCCGCGGCCCAACTGACACCCATCTTGATAGCCTTGTGGGTCAAGCCTTGTTTGGAGATGGTGCAGCCGCTGTCATTGTTGGATCAGACCCCTTACCA---GTT---GAAAAGCCTTTGTTTCAGCTTGTCTGGACTGCCCAGACAATCCTTCCAGACAGTGAAGGGGCTATTGATGGACACCTTCGCGAAGTTGGTCTCACTTTCCATCTCCTCAAGGATGTTCCTGGACTCATCTCCAAGAATATTGAGAAGGCCTTGGTTGAAGCCTTCCAACCC---TTGGGA------ATCTCC---GATTACAATTCTATCTTCTGGATTGCACACCCTGGTGGACCCGCAATTTTGGACCAAGTGGAGGCTAAGTTAGGCTTGAAGCCTGAAAAAATGGAAGCTACTAGGCATGTGCTCAGCGAGTATGGTAACATGTCAAGTGCATGTGTGCTATTCATCTTGGATCAAATGCGGAAGAAATCAATAGAAAATGGACTTGGCACAACCGGCGAAGGCCTTGACTGGGGTGTGCTATTTGGTTTCGGTCCTGGACTCACTGTTGAGACTGTTGTACTCCGCAGTGTCACT---GTC------------------
>Glycine_max_Chr08_CHS_T2
ATG------------------GTCAGTGTTGAAGAGATCCGTAAT---GCACAACGTGCA------GAGGGCCCTGCCACTGTCATGGCTATTGGCACCGCAACTCCTCCAAACTGTGTCGATCAGAGTACCTATCCTGACTATTATTTCCGCATCACCAACAGCGAGCACATGACCGAGCTCAAAGAAAAATTCAAGCGCATGTGT------------------------------------------------------------------------------------------------------------------------------------------------------------GATAAGTCGATGATTAAGAAGCGATACATGTACTTAAATGAAGAAATCCTGAAAGAGAATCCGAGTGTTTGTGCTTACATGGCACCTTCGTTGGATGCAAGGCAAGACATGGTGGTTGTGGAGGTACCAAAGTTGGGAAAAGAGGCTGCAACTAAGGCAATCAAGGAATGGGGTCAACCCAAGTCCAAGATTACCCATCTCATCTTTTGCACCACTAGTGGTGTCGACATGCCTGGTGCTGATTATCAGCTCACTAAACTATTAGGCCTTCGCCCCTCCGTCAAGCGTTACATGATGTACCAACAAGGCTGCTTTGCCGGTGGCACGGTGCTTCGTTTGGCCAAAGACCTCGCTGAAAACAACAAGGGTGCTCGCGTGCTTGTCGTTTGTTCTGAGATCACCGCAGTCACATTCCGCGGCCCAACTGACACCCATCTTGATAGCCTTGTGGGTCAAGCCTTGTTTGGAGATGGTGCAGCCGCTGTCATTGTTGGATCAGACCCCTTACCA---GTT---GAAAAGCCTTTGTTTCAGCTTGTCTGGACTGCCCAGACAATCCTTCCAGACAGTGAAGGGGCTATTGATGGACACCTTCGCGAAGTTGGTCTCACTTTCCATCTCCTCAAGGATGTTCCTGGACTCATCTCCAAGAATATTGAGAAGGCCTTGGTTGAAGCCTTCCAACCC---TTGGGA------ATCTCC---GATTACAATTCTATCTTCTGGATTGCACACCCTGGTGGACCCGCAATTTTGGACCAAGTTGAGGCTAAGTTAGGCTTGAAGCCTGAAAAAATGGAAGCTACTAGACATGTGCTCAGCGAGTATGGTAACATGTCAAGTGCATGTGTGCTATTCATCTTGGATCAAATGAGGAAGAAATCAATAGAAAATGGACTTGGCACAACCGGTGAAGGCCTTGACTGGGGTGTGCTATTTGGTTTCGGCCCTGGACTCACCGTTGAGACTGTTGTGCTCCGCAGTGTCACT---GTC------------------
>Glycine_max_Chr08_CHS_T3
ATG------------------GTGAGTGTTGAAGCAATCCGTAAG---GCACAACGTGCA------GAAGGCCCTGCCACCGTCATGGCCATCGGCACTGCCACTCCTCCAAACTGCGTCGATCAGAGTACTTATCCTGACTATTATTTCCGCATCACCAACAGTGAGCACATGACTGAGCTCAAAGAAAAGTTCAAGCGCATGTGT------------------------------------------------------------------------------------------------------------------------------------------------------------GATAAGTCGATGATTAAGAAGCTATACATGTACTTAAACGAAGAGATCCTGAAGGAGAATCCCAGTGTTTGTGCATATATGGCACCTTCGTTGGATGCAAGGCAAGACATGGTGGTTGTGGAGGTACCAAAGTTGGGAAAAGAGGCTGCAACTAAGGCAATCAAGGAATGGGGTCAACCCAAGTCCAAGATTACCCATCTCATCTTTTGCACCACTAGTGGTGTCGACATGCCTGGTGCTGATTATCAGCTCACTAAACTATTAGGCCTTCGTCCCTCCGTCAAGCGTTACATGATGTACCAACAAGGCTGCTTTGCCGGTGGCACGGTGCTTCGTTTGGCCAAAGACCTCGCTGAAAACAACAAGGGTGCTCGCGTGCTTGTCGTTTGTTCTGAGATCACCGCAGTCACATTCCGCGGCCCAACTGACACCCATCTTGATAGCCTTGTGGGTCAAGCCTTGTTTGGAGATGGTGCAGCCGCTGTCATTGTTGGATCAGACCCCTTACCA---GTT---GAAAAGCCTTTGTTTCAGCTTATCTGGACTGCCCAAACAATCCTTCCAGACAGTGAAGGGGCTATTGATGGCCACCTTCGCGAAGTTGGACTCACTTTCCATCTCCTCAAGGATGTTCCTGGACTCATCTCTAAGAATATTGAGAAGGCCTTGGTTGAAGCCTTCCAACCC---TTGGGA------ATCTCC---GATTACAATTCTATCTTCTGGATTGCACACCCTGGTGGACCCGCAATTTTGGACCAAGTTGAGGCTAAGTTAGGCTTGAAGCCTGAAAAAATGGAAGCTACTAGACATGTGCTCAGCGAGTATGGTAACATGTCAAGTGCATGTGTGCTATTCATCTTGGATCAAATGAGGAAGAAATCAATAGAAAATGGACTTGGCACAACCGGTGAAGGCCTTGACTGGGGTGTGCTATTTGGTTTCGGCCCTGGACTCACCGTTGAGACTGTTGTGCTCCGCAGTGTCACT---GTC------------------
>Glycine_max_Chr08_CHS_T4
ATG------------------GTGAGTGTTGAAGAGATTCGTAAG---GCGCAACGTGCA------GAAGGCCCTGCCACTGTCATGGCTATTGGCACCGCCACTCCTCCCAACTGCGTGGATCAGAGTACCTATCCTGACTATTATTTCCGCATCACCAACAGCGAGCACATGACCGAGCTCAAAGAAAAATTCAAGCGCATGTGT------------------------------------------------------------------------------------------------------------------------------------------------------------GATAAGTCGATGATTAAGAAGCGATACATGTACTTAAACGAAGAGATCCTGAAAGAGAATCCGAGTGTTTGTGCTTACATGGCACCTTCGTTGGATGCAAGGCAAGACATGGTGGTTGTGGAGGTACCAAAGTTGGGAAAAGAGGCTGCAACTAAGGCAATCAAGGAATGGGGTCAACCCAAGTCCAAGATTACCCATCTCATCTTTTGCACCACTAGTGGTGTCGACATGCCTGGTGCTGATTATCAGCTCACTAAACTATTAGGCCTTCGCCCCTCCGTCAAGCGTTACATGATGTACCAACAAGGCTGCTTTGCCGGTGGCACGGTGCTTCGTTTGGCCAAAGACCTCGCTGAAAACAACAAGGGTGCTCGCGTGCTTGTCGTTTGTTCTGAGATCACCGCAGTCACATTTCGCGGCCCAACTGACACCCATCTTGATAGCCTTGTGGGTCAAGCCTTGTTTGGAGATGGTGCAGCCGCTGTCATTGTTGGATCAGACCCCTTACCA---GTT---GAAAAGCCTTTGTTTCAGCTTGTCTGGACTGCCCAGACAATCCTTCCAGACAGTGAAGGGGCTATTGATGGACACCTTCGCGAAGTTGGTCTCACTTTCCATCTCCTCAAGGATGTTCCTGGACTCATCTCCAAGAATATTGAGAAGGCCTTGGTTGAAGCCTTCCAACCC---TTGGGA------ATCTCC---GATTACAATTCTATCTTCTGGATTGCACACCCTGGTGGACCCGCAATTTTGGACCAAGTTGAGGCTAAGTTAGGCCTGAAGCCTGAAAAAATGGAAGCTACTAGACATGTGCTCAGCGAGTATGGTAACATGTCAAGTGCATGCGTGCTATTCATCTTGGATCAAATGAGGAAGAAATCAATAGAAAATGGACTTGGCACAACCGGTGAAGGTCTTGACTGGGGTGTGCTATTTGGTTTCGGCCCTGGACTCACCGTTGAGACTGTTGTGCTCCGCAGTGTCACT---CTC------------------
>Glycine_max_Chr08_CHS_T5
ATG------------------GTCAGTGTTGAAGAGATCCGTAAT---GCACAACGTGCA------GAGGGCCCTGCCACTGTCATGGCTATTGGCACCGCAACTCCTCCAAACTGTGTCGATCAGAGTACCTATCCTGACTATTATTTCCGCATCACCAACAGCGAGCACATGACCGAGCTCAAAGAAAAATTCAAGCGCATGTGT------------------------------------------------------------------------------------------------------------------------------------------------------------GATAAGTCAATGATTAAGAAGCGATACATGTACTTAAATGAAGAAATCCTGAAAGAGAATCCGAGTGTTTGTGCTTACATGGCACCTTCGTTGGATGCAAGGCAAGACATGGTGGTTGTGGAGGTACCAAAGTTGGGAAAAGAGGCTGCAACTAAGGCAATCAAGGAATGGGGTCAACCCAAGTCCAAGATTACCCATCTCATCTTTTGCACCACTAGTGGTGTCGACATGCCTGGTGCTGATTATCAGCTCACTAAACTATTAGGCCTTCGCCCCTCCGTCAAGCGTTACATGATGTACCAACAAGGCTGCTTTGCCGGTGGCACGGTGCTTCGTTTGGCCAAAGACCTCGCTGAAAACAACAAGGGTGCTCGCGTGCTTGTCGTTTGTTCTGAGATCACCGCAGTCACATTCCGCGGCCCAACTGACACCCATCTTGATAGCCTTGTGGGTCAAGCCTTGTTTGGAGATGGTGCAGCCGCTGTCATTGTTGGATCAGACCCCTTACCA---GTT---GAAAAGCCTTTGTTTCAGCTTGTCTGGACTGCCCAGACAATCCTTCCAGACAGTGAAGGGGCTATTGATGGACACCTTCGCGAAGTTGGTCTCACTTTCCATCTCCTCAAGGATGTTCCTGGACTCATCTCCAAGAATATTGAGAAGGCCTTGGTTGAAGCCTTCCAACCC---TTGGGA------ATCTCC---GATTACAATTCTATCTTCTGGATTGCACACCCTGGTGGACCCGCAATTTTGGACCAAGTTGAGGCTAAGTTAGGCTTGAAGCCTGAAAAAATGGAAGCTACTAGACATGTGCTCAGCGAGTATGGTAACATGTCAAGTGCATGTGTGCTATTCATCTTGGATCAAATGAGGAAGAAATCAATAGAAAATGGACTTGGCACAACCGGTGAAGGCCTTGACTGGGGTGTGCTATTTGGTTTCGGCCCTGGACTCACCGTTGAGACTGTTGTGCTCCGCAGTGTCACT---GTC------------------
>Glycine_max_Chr08_CHS_T6
ATG------------------GTGAGTGTTGAAGAGATCCGTCAG---GCACAACGTGCA------GAAGGCCCTGCCACTGTCATGGCTATTGGCACCGCCACTCCTCCCAACTGCGTGGATCAGAGTACCTATCCTGACTATTATTTCCGCATCACCAACAGCGAGCACATGACCGAGCTCAAAGAAAAATTCAAACGCATGTGT------------------------------------------------------------------------------------------------------------------------------------------------------------GATAAGTCGATGATTAAGAAGCGATACATGTACTTAAACGAAGAGATCCTGAAGGAGAATCCCAGTGTTTGTGCATATATGGCACCTTCGTTGGATGCAAGGCAAGACATGGTGGTTATGGAGGTACCAAAGTTGGGAAAAGAGGCTGCAACTAAGGCAATCAAGGAATGGGGTCAACCCAAGTCCAAGATTACCCATCTCATCTTTTGCACCACTAGTGGTGTCGACATGCCTGGTGCTGATTATCAGCTCACTAAACTATTAGGCCTTCGTCCCTCCGTCAAGCGTTACATGATGTACCAACAAGGCTGCTTTGCCGGTGGCACGGTGCTTCGTTTGGCCAAAGACCTCGCTGAAAACAACAAGGGTGCTCGCGTGCTTGTCGTTTGTTCTGAGATCACCGCAGTCACATTCCGCGGCCCAACTGACACCCATCTTGATAGCCTTGTGGGTCAAGCCTTGTTTGGAGATGGTGCAGCCGCTGTCATTGTTGGATCAGACCCCTTACCA---GTT---GAAAAGCCTTTGTTTCAGCTTGTCTGGACTGCCCAGACAATCCTTCCAGACAGTGAAGGGGCTATTGATGGACACCTTCGCGAAGTTGGTCTCACTTTCCATCTCCTCAAGGATGTTCCTGGACTCATCTCCAAGAATATTGAGAAGGCCTTGGTTGAAGCCTTCCAACCC---TTGGGA------ATCTCC---GATTACAATTCTATCTTCTGGATTGCACACCCTGGTGGACCCGCAATTTTGGACCAAGTGGAGGCTAAGTTAGGCTTGAAGCCTGAAAAAATGGAAGCTACTAGGCATGTGCTCAGCGAGTATGGTAACATGTCAAGTGCATGTGTGCTATTCATCTTGGATCAAATGCGGAAGAAATCAATAGAAAATGGACTTGGCACAACCGGCGAAGGCCTTGACTGGGGTGTGCTATTTGGTTTCGGTCCTGGACTCACTGTTGAGACTGTTGTACTCCGCAGTGTCACT---GTC------------------
>Glycine_max_Chr08_CHS_T7_incompleto
ATG------------------GTGAGTGTTGAAGAGATTCGTAAG---GCGCAACGTGCA------GAAGGCCCTGCCACTGTCATGGCTATTGGCACCGCCACTCCTCCCAACTGCGTGGATCAGAGTACCTATCCTGACTATTATTTCCGCATCACCAACAGCGAGCACATGACCGAGCTCAAAGAAAAATTCAAACGCATGTGT------------------------------------------------------------------------------------------------------------------------------------------------------------GATAAGTCGATGATTAAGAAGCGATACATGTACTTAAACGAAGAGATCCTGAAGGAGAATCCCAGTGTTTGTGCATATATGGCACCTTCGTTGGATGCAAGGCAAGACATGGTGGTTATGGAGGTACCAAAGTTGGGAAAAGAGGCTGCAACTAAGGCAATCAAGGAATGGGGTCAACCCAAGTCCAAGATTACCCATCTCATCTTTTGCACCACTAGTGGTGTCGACATGCCTGGTGCTGATTATCAGCTCACTAAACTATTAGGCCTTCGTCCCTCCGTCAAGCGTTACATGATGTACCAACAAGGCTGCTTTGCCGGTGGCACGGTGCTTCGTTTGGCCAAAGACCTCGCTGAAAACAACAAGGGTGCTCGCGTGCTTGTCGTTTGTTCTGAGATCACCGCAGTCACATTCCGCGGCCCAACTGACACCCATCTTGATAGCCTTGTGGGTCAAGCCTTGTTTGGAGATGGTGCAGCCGCTGTC---------------------------------------------------------------------------------------------------------------------------------------------------------------------------------------------------------------------------------------------------------------------------------------------------------------------------------------------------------------------------------------------------------------------------------------------------------------------------------------------------------------------------------------------------------
>Glycine_max_Chr09_CHS
ATG------------------GTGAGTGTTGAAGAGATTCGTAAG---GCACAACGTGCA------GAAGGCCCTGCCACCGTGATGGCTATTGGCACGGCCACTCCTCCCAACTGCGTGGATCAGAGTACCTATCCTGACTATTATTTCCGCATCACCAACAGTGACCACATGAACGAGCTCAAAGAAAAGTTCAAGCGCATGTGT------------------------------------------------------------------------------------------------------------------------------------------------------------GATAAGTCAATGATTAAGAAACGATACATGTACTTAAATGAAGAGATCCTGAAGGAGAATCCAAGTGTTTGTGCCTATATGGAACCTTCATTGGATGCAAGGCAAGACATGGTGGTTGTGGAGGTACCAAAGTTGGGAAAAGAGGCTGCAACAAAGGCAATCAAGGAATGGGGTCAACCCAAGTCCAAGATTACTCATCTCATCTTCTGCACCACTAGTGGTGTGGACATGCCTGGTGCTGATTATCAGCTCACAAAACTGCTAGGACTTCGTCCCTCCGTCAAGCGTTACATGATGTACCAACAAGGCTGCTTTGCTGGTGGCACGGTGCTTCGTCTGGCGAAAGACTTGGCCGAAAACAACACGGGTGCTCGTGTGCTCGTCGTGTGTTCAGAGATCACAGCAGTCACATTTCGCGGCCCGAGTGACACCCATCTTGATAGCCTTGTTGGGCAAGCCTTGTTTGGAGATGGTGCAGCTGCTGTCATTGTTGGATCAGACCCTTTGCCT---GCT---GAAAAGCCTTTGTTTGAGCTTGTGTGGACTGCACAAACAATCCTGCCAGACAGTGAAGGGGCTATTGATGGCCACCTTCGCGAAGTAGGACTCACTTTCCATCTCCTCAAGGATGTTCCTGGACTCATCTCGAAGAACATCCAAAAGGCCTTGGTTGAAGCCTTCCAACCC---TTGGGA------ATTGAT---GATTACAACTCTATCTTTTGGATTGCACACCCTGGTGGACCAGCAATATTGGACCAAGTTGAGGCTAAGTTAGGCTTGAAACCTGAAAAAATGGAAGCTACTAGACATGTGCTCAGCGAGTATGGTAACATGTCAAGTGCATGCGTGTTGTTCATCTTGGATCAAATGAGGAAGAAGTCAATAGAAAATGGACTTGGCACCACTGGTGAAGGGCTTGAATGGGGTGTGCTATTTGGTTTTGGCCCTGGACTCACTGTTGAGACTGTTGTGCTTCGCAGTGTCACA---GTC------------------
>Glycine_max_Chr11_CHS
ATG------------------GTGAGCGTAGCTGAGATCCGCCAG---GCACAAAGGGCA------GAAGGCCCAGCAACCATCCTTGCCATTGGAACTGCAAACCCACCAAACTGTGTTGATCAGAGCACCTATCCTGACTACTACTTCAGAATCACCAACAGTGAGCACATGACCGAGCTCAAAGAGAAATTCCAGCGCATGTGT------------------------------------------------------------------------------------------------------------------------------------------------------------GACAAGTCTATGATCAAGAGGAGATATATGTACCTAAACGAAGAGATCTTGAAAGAGAATCCAAACATGTGTGCTTACATGGCACCTTCTTTGGATGCTAGGCAAGACATGGTGGTGGTAGAGGTACCAAAGCTAGGGAAAGAGGCTGCAGTAAAGGCCATAAAGGAGTGGGGCCAGCCAAAGTCAAAGATTACCCACTTGATCTTCTGCACCACCAGTGGTGTTGACATGCCTGGTGCTGATTACCAACTGACCAAACAATTGGGCCTTCGCCCCTATGTGAAGAGGTATATGATGTACCAACAAGGTTGCTTTGCAGGTGGCACGGTTCTTCGTTTGGCCAAGGATTTGGCTGAGAACAACAAGGGTGCACGTGTGCTTGTTGTCTGTTCTGAGATCACTGCAGTCACATTCCGTGGACCAAGTGACACTCACCTTGATAGTCTTGTGGGCCAAGCATTGTTTGGAGATGGAGCTGCTGCTGTCATTGTTGGTTCTGACCCAATTCCACAAGTT---GAGAAGCCTTTGTATGAGCTTGTTTGGACTGCACAAACAATTGCTCCAGACAGTGAAGGTGCTATTGATGGACACCTTCGTGAGGTTGGACTCACATTTCACCTCCTCAAGGATGTTCCCGGGATTGTCTCAAAGAACATTGACAAGGCACTTTTTGAGGCTTTCAACCCA---TTGAAC------ATCTCT---GATTACAACTCCATCTTTTGGATTGCACACCCCGGTGGGCCTGCTATTCTTGACCAAGTTGAGCAAAAGTTAGGTCTCAAACCTGAGAAGATGAAGGCCACTAGAGATGTGCTTAGTGAATATGGGAACATGTCAAGTGCTTGTGTTCTTTTCATCTTGGATGAGATGAGGAGGAAATCTGCTGAAAATGGACTTAAAACCACAGGTGAAGGACTTGAATGGGGTGTGTTGTTCGGTTTTGGACCTGGACTTACCATTGAAACTGTTGTTCTGCGCAGTGTGGCC---ATC------------------
>Glycine_max_Chr19_CHS
ATG------------------GTGACCGTGGAGGAAATCCGCAAC---GCTCAGCGTTCC------CATGGACCCGCCACCATCTTGGCCTTCGGCACCGCCACGCCGTCCAACTGCGTCTCCCAAGCCGATTACCCTGACTACTACTTCCGCATTACCAACAGCGAACACATGACTGATCTCAAAGAAAAGTTCAAGCGCATGTGT------------------------------------------------------------------------------------------------------------------------------------------------------------GAAAAGTCCATGATAAAGAAGCGATACATGCACCTGACGGAGGAGTTTCTGAAAGAGAACCCGAACATGTGCGAGTACATGGCGCCATCGCTGGACGTGAGACAAGACGTAGTGGTGATGGAGGTGCCGAAGCTGGGAAAACAAGCCGCAACGAAAGCGATTAAGGAGTGGGGTCAACCAAAGTCAAAGATCACACACCTTGTGTTCTGCACCACTTCAGGCGTGGACATGCCCGGAGCAGATTACCAGCTCACGAAGCTTCTCGGCCTGAGGCCCTCCGTGAAGCGCCTCATGATGTATCAGCAGGGCTGCTTCGCCGGCGGCACCGTACTCCGCCTCGCGAAGGACCTCGCCGAGAACAACAAGGGTGCGAGGGTGCTCGTTGTCTGCTCCGAGATAACCGCCGTGACGTTCCGCGGCCCCTCGGACACGCACCTCGACTCGCTCGTGGGACAGGCACTGTTCGGAGATGGCGCCGCAGCGTTGATCATCGGATCAGACCCCGACCCAGCAGTG---GAGCGGCCGATATTCGAGATGATATCGGCCGCCCAGACAATCCTGCCCGACTCTGACGGTGCTATAGATGGGCACCTTCGGGAGGTGGGACTCACGTTCCACCTCTTGAAAGATGTGCCCGGGATCATCTCGAAGAACATTGAGAAGAGTCTTGTTGAAGCTTTTGAGCCC---ATCGGG------ATCAGC---GACTGGAACTCTATCTTCTGGATCGCACATCCCGGTGGTCCCGCGATCCTCGATCAAGTCGAGGAGAAGCTCCGGCTCAAGCCGGAGAAACTCCAGTCCACCCGGCATGTGCTGAGTGAGTACGGAAACATGTCAAGCGCGTGTGTTTTGTTCATTCTGGATGAAATGAGGAAGAAGTCTAAGGAGGAAGGGAAGAGTACCACTGGAGAAGGGTTAGAGTGGGGGGTGCTATTCGGATTCGGGCCGGGTCTAACCGTTGAGACCGTTGTTCTTCACAGTGTTCCC---TTGGAGGGA------------
>Populus_trichocarpa_Chr01_CHS_T1
ATG------------------GTGACCGTCGACGAAGTTCGGAAG---GCTCAACGGGCA------GAGGGCCCTGCCGTGATCCTGGCTATCGGAACATCAACCCCTCCAAACTGTGTTGATCAAAGCACGTACCCTGACTACTACTTTCGCATCACAAACAGTGAGCATAAGGTCGAGCTTAAAGAAAAGTTCAAGCGAATGTGC------------------------------------------------------------------------------------------------------------------------------------------------------------GAGAAATCCATGATCAAGAAGAGGTACATGCACTTGACTGAGGAGATCTTGAAAGAAAATCCTAGTGTGTGCGAATACATGGCACCTTCATTGGATGCTAGGCAGGACATGGTGGTGGTCGAGGTACCAAAGTTGGGCAAAGAAGCAGCTGCCAAGGCCATCAAGGAATGGGGCCAGCCCAAGTCCAAAATAACCCATTTGGTCTTTTGCACAACCAGTGGTGTTGACATGCCCGGGGCTGACTATCAACTCACTAAGCTCTTGGGTCTCCGCTCATCGGTAAAACGTTTCATGATGTACCAGCAAGGTTGTTTTGCTGGTGGGACGGTGCTCCGCCTAGCTAAAGACCTTGCCGAGAACAACAAAGGTGCTCGTGTGCTAGTCGTGTGCTCAGAAATAACAGCAGTGACATTTCGTGGTCCTAGTGACACTCACCTTGATAGCCTTGTGGGTCAAGCGTTGTTTGGCGACGGCGCAGCTGCTATCATAATAGGCTCGGACCCTGTGCTGGGGGTC---GAGAAGCCTTTGTTTGAGCTGGTGTCTGCCGCCCAGACTATTCTACCCGATAGTGATGGGGCTATAGATGGACATCTTCGTGAAGTTGGGCTTACATTTCACCTTCTCAAGGATGTGCCCGGGCTTATTTCAAAAAATATTGAAAAGAGTCTAACCGAGGCTTTCAAGCCC---TTGGGC------ATCTCG---GATTGGAACTCCCTTTTCTGGATTGCGCACCCTGGTGGGCCCGCAATTCTGGACCAGGTGGAGGCTAAGTTGGAGCTTAAACCTGAAAAACTGCGAGCCACTCGACAAGTACTGGCTGACTATGGTAACATGTCCAGTGCATGTGTGCTATTTATTTTGGACGAGATGAGGAAGAAATCTGCCAAGGACGGGCTTAAATCTACTGGAGAAGGGTTGGAATGGGGCGTCCTTTTCGGGTTCGGGCCTGGGCTTACTGTTGAGACTGTCGTGCTCCATAGTGTGGCT------TCTATC------------
>Populus_trichocarpa_Chr01_CHS_T2
ATG------------------GTGACCGTTGATGAAATTCGGAAG---GCGCAGAGGGCA------GAGGGCCCTGCCACCATCTTGGCCATTGGAACATCAACCCCTCCGAATTGTGTTGATCAAAGCACCTATCCTGACTATTATTTTCGTATCACCAACAGCGAGCATAAGGTGGAGCTTAAAGAAAAGTTCAAGCGAATGTGC------------------------------------------------------------------------------------------------------------------------------------------------------------GAGAAATCCATGATCAAGAAGAGGTACATGCACTTGACTGAGGAGATCTTGAAAGAAAATCCTAGTGTGTGCGAATACATGGCACCTTCATTGGATGCTAGGCAGGACATGGTGGTGGTCGAGGTACCAAAGTTGGGCAAAGAAGCAGCTGCCAAGGCCATCAAGGAATGGGGCCAGCCCAAGTCCAAAATAACCCATTTGGTCTTTTGCACAACCAGTGGTGTTGACATGCCCGGGGCTGACTATCAACTCACTAAGCTCTTGGGTCTTCGCTCATCAGTAAAACGTTTCATGATGTACCAGCAAGGTTGTTTTGCTGGTGGGACGGTGCTCCGCCTAGCTAAAGACCTTGCTGAAAACAACAAAGGTGCTCGCGTGCTAGTCGTGTGCTCAGAAATAACAGCAGTGACATTTCGTGGCCCTAGTGACACCCACCTCGATAGTCTTGTGGGTCAAGCGTTGTTTGGTGACGGCGCAGCTGCTATCATAATAGGCTCGGATCCTGTGCTGGGGGTC---GAGAAGCCTTTGTTTGAGCTGGTGTCTGCCGCCCAGACTATTCTACCCGATAGTGAGGGGGCTATAGATGGACATCTTCGCGAAGTTGGGCTTACATTTCACCTTCTCAAGGATGTGCCCGGGCTTATTTCAAAAAATATTGAAAAGAGTCTAACCGAGGCTTTCAAGCCC---TTGGGC------ATCTCG---GATTGGAACTCCCTTTTCTGGATTGCGCACCCTGGTGGGCCCGCAATTCTGGACCAGGTGGAGGCTAAGTTGGAGCTTAAACCTGAAAAACTGCGAGCCACTCGACAAGTACTGGCTGACTATGGTAACATGTCCAGTGCATGTGTGCTATTTATTTTGGACGAGATGAGGAAGAAATCTGCCAAGGATGGGCTTAAATCTACTGGAGAAGGGTTGGAATGGGGCGTCCTTTTCGGGTTCGGGCCTGGGCTTACTGTTGAGACAGTGGTGCTCCACAGTCTGCCT---GCCACAATT------------
>Populus_trichocarpa_Chr01_T3
ATG------------------------------------------------------------------------GCATCCATTCTAGCTATTGGCACTGCAAATCCACCCAACTGTTTCGACCAGGCTGACTATCCAGACTTCTACTTCCGAGTCACTAAAAGCGAGCACATGACACAGTTAAAGGACAAGTTCAAGAGAATATGTAAGCAATACACATGCATGCGCATGATTTCTCATCTTCGGATGGGTTTTGATCATTCTTTCCATTGCCAATCACACTGCTTAATTTCACGAAGGGAAGAAGAGAGCTGGAGAGTACTGTACGTAGAGCCAGTACACCATGCATGCATGTGCGCAGGTGAAAAATCCAAAATAAGGAAACGTTACATGTATATCACCGAAGATACTATCAAGAAGAACCCAAGCTTAAGCACCTACGATGCCGCGTCCCTCGATGCGCGTCAAGAAATTCTGGTCACTGAGGTACCCAAGCTCGGCAAGGAAGCAGCATTGAAGGCCATTGAAGAATGGGGCCAGCCCAAATCAAAGATCACCCACCTTATATTTTGCACTTCTTCAGGTACCCATATGCCAGGTGCAGATCATGAGCTTACTAAGCTCCTTGGCCTTGAACGTTCTGTCAAGAGATTCATGATGTATCAACAAGGCTGCTTCACAGCAGCCCTAGCCCTCCGCCTTTCCAAAGACCTTGCTGAGAATAATCCCGGGGCACGTGTTCTCATCGTGTGTTCTGAGAACATGACTGTTTGTTTCCGAGCACCATCTGAGACTCACTTGGATATTCTTGTAGGCTATGCGATTTTCTCTGACGGTGCTGCTGCTATCATTGTTGGGGCTGATCCTGACACAGCTACC---GAGCGCCCATTATTTCAACTTGTGTCAGCCGAGCAGTGTATTGTTCCTGACTCGGATGATGGAATAGTTGGTCACATACGTGAAATGGGGATTTCCTATTACTTGCATAAAATGGTGCCCAAAATCGTTGCGGAAGGCGCTGCGCAATGCTTGGTGGAGACATTCAATGCTCGATATGGG------ATCAAG---GACTGGAATTCTCTGTTTTACGTTGTCCATCCTGGAGGTACAGGCGTTTTGAACAAGTTTGAAGAGCACATTGGCTTGACGAAAGATAAATTGAGAGCATCTCGGCATGTGCTATCTGAGTATGGAAACATGTGGGGTCCAAGTATGTTCTTCGTTCTTGATGAGATGAGGAGAAGATCAGCCAAGGAAGGGAAAGCCACCACTGGAGAAGGATTGGATCTAGGTGTGCTGTTCGGGTTCGGCCCTGGCGTAACTATCGAGACCATAGTGCTCCGTAGTTTCGCT---ACGGAT---------------
>Populus_trichocarpa_Chr03_CHS_T1
ATG------------------GTGACCGTCGATGAGGTTCGGAAG---GGGCAACGGGCA------GAGGGTCCTGCCACGATCATGGCCATTGGAACATCAAACCCTCCGAACTGTGTTGATCAAAGCACCTACCCTGACTACTACTTTCGCGTCACAAACAGTGAGCATAGGGCGGAACTTAAAGAAAAATTCAAGCGAATGTGC------------------------------------------------------------------------------------------------------------------------------------------------------------GAGAAGTCCATGATCAAGAAGCGGTACATCTACTTGACCGAGGACATGTTGAAGGAAAATCCTGATATGCGCGCCTACATGGCACCTTCATTGGATGCCAGGCAAGATATGGTGGTGGTGGAGGTACCAAAGTTAGGCAAAGAAGCAGCTACCAAGGCCATCAAGGAATGGGGACAGTCCAAGTCCAAAATAACTCATCTAGTGTTTTGCACAACCAGTGGTGTGGACATGCCCGGGGCTGACTATCAGCTCACTAAACTTTTAGGCCTTCGTCCATCAGTCAAACGTTTGATGATGTATCAACAAGGTTGTTTTGCTGGTGGCACGGTGCTCCGCCTAGCTAAGGACCTCGCCGAAAACAACAAAGGTGCTCGTGTGTTAGTCGTGTGCTCTGAAATAACAGCCATTATATTTCGAGGCCCTAACGATACCCATCTTGATAGCCTTATTGGTCAAGCATTGTTCGGTGATGGCGCGGCTGCTATCATAATAGGCTCTGACCCAGTGGTAGGAGTC---GAGAAGCCTTTATTTGAGATAGTCTCTGCAGCCCAAACTATTCTACCCAACAGCGATGGGGCTATAGATGGACATCTCCGTGAAGCCGGGCTTACATTTCATCTTCTCAAGGATGTTCCCGGGCTTATTTCAAATAATGTTGAGAAGAGCCTGACGGAGGCGTTCAAGCCT---CTAGGC------ATCTCG---GACTGGAACTCTCTTTTCTGGATAGCGCACCCTGGTGGACCAGCAATTCTAGACCAGGTGGAGGCTAAGTTGGGGCTGAAACCAGAGAAACTGCGAGCCACTAGACATGTGCTGAGTGAGTATGGAAATATGTCGAGCGCATGTGTGCTGTTTATTCTGGATGAGATGAGAAAGAAATCTGCTGAGGATGGGCTGCAATCTACTGGAGAAGGGCTGGAATGGGGTGTGCTTTTTGGGTTTGGGCCTGGGCTCACTGTTGAGACTGTGGTGCTCCACAGTGTGGCT---ACTAGAGTG------------
>Populus_trichocarpa_Chr03_CHS_T2
ATG------------------GTGACCGTTGATGAAATTAGGAAG---ACGCAACGGGCG------GAGGGTCCTGCCACCATCATGGCCATAGGAACATCGACCCCTCCAAACTGTGTTGATCAAAGCGCGTACCCTGACTATTATTTTCGCATCACAAACAGTGAGCATAAGGCGGAGCTTAAAGAAAAATTCAAGCGAATGTGT------------------------------------------------------------------------------------------------------------------------------------------------------------GAGAAATCCATGATCAAGAAGCGGTACATGTACTTGACTGAGGAGATCTTGAAAGAAAATCCTAGTGTGTGTGAATACATGGCGCCTTCATTGGATGCTAGACAGGACATGGTGGTGGTCGAGGTACCAAGGTTGGGTAAAGAAGCAGCTACCAAGGCCATCAAGGAATGGGGTCAACCCAAGTCCAAAATAACCCATCTAGTGTTTTGCACAACTAGTGGCGTGGACATGCCCGGGGCTGACTATCAACTCACTAAACTTTTAGGCCTCCGCTCATCGGTCAAACGTTTTATGATGTATCAACAAGGTTGTTTCGCTGGTGGCACGGTGCTCCGTCTTGCTAAGGACCTCGCCGAGAACAACAAAGGCGCTCGTGTGCTAGTCGTGTGCTCTGAAATAACAGCCGTGACATTTCGAGGCCCTAGCGATACTCATCTTGATAGCCTTGTTGGTCAAGCATTGTTTGGCGATGGCGCAGCTGCTCTTATAATAGGCTCTGACCCAGTGATAGGAGTC---GAGAAGCCTTTATTTGAGCTAGTCTCAGCAGCCCAAACTATTCTACCCGACAGCGATGGGGCTATAGATGGACATCTCCGTGAAGTTGGGCTTACATTTCACCTCCTCAAGGATGTTCCTGGGCTTATTTCAAAGAATGTTGAGAAGAGCCTGACTGAGGCGTTCAAGCCT---CTAGGC------ATCTCG---GACTGGAACTCCCTTTTCTGGATAGCGCACCCTGGTGGACCGGCAATTCTAGACCAGGTGGAGGCTAAGTTGGCGCTGAAACCAGAGAAACTGCGAGCCACTAGACATGTGCTGAGTGAGTATGGAAATATGTCCAGCGCATGTGTGCTGTTTATTTTGGATGAGATGAGAAAGAAATCTGCTGAGGATGGGCTGCAATCTACTGGAGAAGGGCTGGAATGGGGTGTGCTTTTTGGGTTTGGGCCTGGGCTCACTGTTGAGACTGTGGTGCTCCACAGTGTGGCT---CCAACAATC------------
>Populus_trichocarpa_Chr03_CHS_T3
ATG------------------GTGACCGTTGATGAAATTCGGAAG---TCGCAACGGGCG------GAGGGTCCTGCCACCATCATGGCCATAGGAACATCAACCCCTCCAAACTGTGTTGATCAGAGCACGTATCCTGAATATTATTTTCGCATCACAAACAGTGAGCATAAGGCGGAGCTTAAAGAAAAATTCAAGCGAATGTGT------------------------------------------------------------------------------------------------------------------------------------------------------------GAGAAATCCATGATCAAGAAGCGGTACATGTACTTGACTGAGGAGATCTTGAAAGAAAATCCTAGTGTGTGTGAATACATGGCACCTTCATTGGATGCTAGACAGGACATGGTGGTGGTGGAGGTACCAAAGTTAGGGAAAGAAGCAGCTACCAAGGCCATCAAGGAATGGGGTCAGCCCAAGTCCAAAATAACTCATTTGGTGTTTTGCACAACCAGTGGTGTGGACATGCCCGGGGCTGACTATCAGCTCACTAAGCTTTTGGGTCTCCGCTCATCGGTCAAACGTTTTATGATGTATCAACAAGGTTGTTTTGCTGGTGGCACGGTGCTCCGCCTTGCTAAGGACCTCGCCGAGAACAACAAAGGCGCTCGTGTGCTAGTCGTGTGCTCTGAAATAACAGCCGTGACATTTCGAGGCCCTAGCGATACTCATCTTGATAGCCTTGTTGGTCAAGCATTGTTTGGCGATGGCGCAGCTGCTCTTGTAATAGGCTCTGATCCAGTGATAGGAGTC---GAGAAGCCTTTATTTGAGCTAGTCTCAGCAGCCCAAACTATTCTACCCGACAGCGATGGGGCTATAGATGGACATCTCCGTGAAGTTGGGCTTACATTTCACCTCCTCAAGGATGTTCCTGGGCTTATTTCAAAGAATGTTGAGAAGAGCCTGACTGAGGCGTTCAAGCCT---CTGGGC------ATCTCG---GACTGGAACTCCCTTTTCTGGATAGCGCACCCTGGTGGACCAGCAATTCTAGACCAGGTGGAGGCTAAGTTGGCGCTGAAACCAGAGAAACTGCGAGCCACTAGACATGTGCTGAGTGAGTATGGAAATATGTCGAGTGCCTGTGTTCTGTTTATTTTGGATGAGATGAGAAAGAAATCTGCTGAGGATGGGCTTCAATCTACTGGAGAAGGGCTGGAATGGGGTGTGCTTTTTGGGTTTGGGCCTGGGCTCACTGTTGAGACTGTGGTGCTCCACAGCGTGGCT---CCAACAATC------------
>Populus_trichocarpa_Chr14_CHS
ATG---GCA------------CCGTCGATTGAGGAGATCAGAAAG---GCCCAGCGAGCC------AGTGGTCCAGCCACCATCCTGGCCATTGGCAAGGCCACCCCGGCCAACTGTGTCTCCCAGGCTGACTATCCTGACTACTACTTCCGGATCACCAACAGTGAACACATGACTGAGTTGAAGGAGAAATTCAAACGCATGTGT------------------------------------------------------------------------------------------------------------------------------------------------------------GACAAATCTATGATCAAGAAACGGTACATGCACCTAACGGAGGAGATACTGAAAGAGAACTCTAGCATGTGTGAATACATGGCTCCGTCTCTTGATGCACGCCAAGACATGGTGGTTGTGGAGGTGCCAAAGCTAGGAAAAGAAGCAGCAGCTAAGGCTATAAAAGAGTGGGGTCAGCCAAAATCCAAGATCACCCACCTTGTATTCTGTACAACCTCAGGTGTAGACATGCCAGGTGCTGACTACCAGCTCACCAAGCTCCTCGGCCTGCGTTCCTCCGTAAAGAGATTCATGATGTATCAGCAGGGCTGCTTCGCCGGCGGGACCGTCCTTCGCTTAGCTAAGGACTTGGCTGAGAACAACAAGGGCTCACGCGTTCTTGTTGTCTGCTCTGAGATCACTGCTGTCACTTTTCGTGGACCATCTGATACTCACTTGGATTCAATGGTAGGTCAAGCGCTTTTTGGCGATGGTGCTGCAGCAGTTATTGTAGGTGCTGATCCTGACACTTCCATT---GAGCGTCCATTATTCCAGATTGTTTCAGCCGCACAAACCATCCTTCCTGACTCTGATGGGGCCATCGATGGACACTTACGTGAGGTTGGTTTAACCTTTCATCTGCTAAAGGATGTTCCTGGGCTAATCTCAAAGAACATAGAGAAAAGCCTGGTTGAAGCATTCGCTCCA---ATTGGT------ATCAAC---GATTGGAACTCCATATTTTGGATTGCACACCCTGGTGGCCCCGCGATTCTTGACCAGGTTGAGATTAAGCTAGATCTAAAGGAAGAGAAACTGAGAGCTACAAGAAACGTCCTGAGTGATTATGGCAACATGTCAAGTGCTTGTGTTTTGTTTATCTTGGACGAGATGAGAAACAAGTCTCTCGAGGAAGGGAAAAGCACCACCGGTGAAGGGCTTGAGTGGGGTGTTTTGTTTGGATTCGGACCAGGACTCACCGTTGAGACAGTGGTGTTACACAGCGTTCCA---GTAGAACAAACAATTTACTCA
>Fragaria_vesca_Chr02_CHS_T1
ATG------------------GAGTCTCTA------------------GCCAAAGAAGCA------AAGGTTCCAGCCTCAATACTAGCCATTGGCACTGCAAATCCAGTAAGCTGCTACTACCAAGATGACTATCCCGACTTCTTGTTCAAAGTCACCAAAAGCGAGCACGAGACGGGATTAAAAGACAAGTTCAAACACATATGT------------------------------------------------------------------------------------------------------------------------------------------------------------GAAAAGTCGATGGTGAAGAAGCGTTATCTGGGCATCACCGAAGAGAGTCTGAAAGCCAACCCTAACATATGCTCCTACAAGGCTCCCTCACTCAATGCACGTCAAGACTTGTTGGTTCACGAGGTCCCTAAACTCGGCAAAGAAGCGGCATTGAAAGCCATCAAAGAATGGGGACATCCCATTTCAAGCCTCACCCACCTCATCTTCTGCACAGCTTCCTGCGTCGACATACCTGGTGCCGACTTTCAGCTCATCAAGCTCCTCGGCCTCAATCCATCTATCAACCGCGTCATGATCTACCTGCAAGGCTGCTTTGCTGGTGGGACGGTGCTACGGATTGCCAAGGACATAGCCGAGAACAATGCCGGAGCTCGTGTTCTTATCGTCTGCTCTGAGATCACCACCATGTTATTTCAGCAACCTTGTGACAGTCACTTGGATGTATTGGTCGGACAGGCACTGTTTGGAGACGGTGCCGCGGCTTTGATCGTTGGGGCTAATCCGGACCCTGAAAGT---GAATGTCAACTTTTCAATGTTATGTCTGCTAGAGAGACTATTATCCCAAACTCGGAGCATGCAGTTATGGGACACTTGCGTGAGATGGGATTTGAGTATTATTTATCATCAGAAGTTCCAGGGTTGGTTGGTGCGAACATAGAAGAGGTTTTGAGTAAAGGGATTGAGGGC---ATTGGG------ATTAATGGTGATTGGAACTCATTGTTCTATAGTATTCATCCTGGGGGTCCTGCCATTCTGGACAAAGTGGAAGAACAACTGGGTTTGAAGGAGGGGAAGCTGAGAGCAACAAGGCATGTTCTGAGTGAGTTTGGGAATATGGGAGCTCCATGTGTGTTTTTTATTTTGGATGAGATGAGGAAGAAGTCAGTGGAGGAAGGAAAAGCCACAACTGGTGAAGGGTTGGAATGGGGGGTGTTAATTGGGATCGGGCCAGGACTTACTGTGGAGACTGTTGTGCTCCGTAGTGCTCCG---GCCACTGCTATT---------
>Fragaria_vesca_Chr02_CHS_T2
ATG------------------GAGTCAGTG------------------TCTAAAGAAGTA------AAGGTTCCAGCCACAATACTAGCCATTGGCACTGCAAATCCAGTAAGCTGTTACTACCAAGATGACTATCCCGACTTCTTGTTCAAAGTCACCAAAAGCGATCACAAGACCGGATTAAAAGACAAGTTCAAACGCATATGT------------------------------------------------------------------------------------------------------------------------------------------------------------CAAAAGTCGATGGTGAAGAAGCGTTATCTGGGTATCACAGAAGATAGTCTGAAAGCCAACCCTAACATATGCACCTACAAGGCTCCCTCACTCAATGCACGTCAAGACTTGTTGATTCACGAGGTCCCCAAGCTCGGCAAAGAAGCGGCGTTGAAGGCCATCAAAGAATGGGGACATCCCATTTCGAGCCTCACCCACCTCATCTTCTGCACAGCTTCCTGTGTCGACATGCCTGGTGCCGACTTTCAGCTCGTCAAGCTCCTCGGCCTCAATCCATCTATCAACCGGTTCATGATCTACCAGCAAGGCTGCTTTGCTGGTGGGACGGTGCTACGCATTGCCAAGGACATAGCCGAGAACAATGCCGGAGCTCGTGTTCTTATCGTGTGCTGTGAGATCACCACCATGTTTTTTCAGCAACCATGTGACAGCCACTTGGATGTTTTGGTCGGACAGGCTCTGTTTTCAGACGGTGCGGCAGCTTTGGTCGTTGGGGCTAATCCGGACCCTGAAAGT---GAATGTCAACTTTTCAATGTTATGTCTGCTAGAGAGACTATTATCCCAAACTCGGAGCATGGAGTTGTGGCACACTTGCGTGAGATGGGGTTTGAGTATTATTTATCGTCAGAAGTTCCAAAGTTGGTTGGTGGGAAAATAGAAGAGTGTTTGAGTAAAGGGTTTGAGGGC---TTTGGG------GTTAATGGTGATTGGAACTCATTGTTCTATAGCATTCATCCTGGGGGTCCTGCCATTCTTGACAAGGTGGAAGAACAATTGGGTTTGAAGGAGGGGAAGCTGAGGGCAACAAGGCATGTACTGAGTGAGTTCGGTAATATGGGAGCACCATCTGTGCTTTTTATTTTGGATGAGTTGAGGAAGAAGTCAATGGAGGAAGGAAAAGCCACAACTGGTGAAGGGTTGGAATGGGGGGTGTTAATTGGGATCGGGCCAGGACTTACTGTGGAGACTGTTGTGCTCCGTAGTGCTCCG---GCCACTGCTATT---------
>Fragaria_vesca_Chr07_CHS_T1
ATG------------------GTGACCGTTGAGGAAGTCCGCAAG---GCTCAACGCGCT------GAGGGTCCGGCCACTGTCTTGGCCATCGGGACAGCGACACCACCCAACTGTATTGACCAGAGCACATACCCCGACTACTACTTTCGTATCACCAACAGTGAGCACAAGGCTGAGCTCAAGGAGAAATTCCAGCGCATGTGT------------------------------------------------------------------------------------------------------------------------------------------------------------GACAAATCTATGATCAAGAAGCGTTACATGTACTTGACTGAAGAAATTCTTAAAGAGAATCCCAGTATGTGCGAGTACATGGCGCCTTCACTTGATGCAAGACAAGACATGGTGGTAGTTGAAATTCCAAAGCTTGGAAAAGATGCCGCTGTCAAGGCCATTAAGGAATGGGGTCAGCCCAAGTCCAGAATCACCCACTTGGTCTTTTGTACCACTAGTGGTGTCGACATGCCCGGTGCCGATTACCAGCTCACGAAGCTCTTAGGCCTCCGCCCGTCCGTCAAGCGTCTCATGATGTACCAGCAAGGCTGTTTCGCCGGAGGCACGGTGCTCCGGTTGGCAAAAGACTTGGCTGAGAACAACCGGGGGGCACGTGTTCTCGTTGTTTGCTCTGAGATCACTGCCGTGACCTTCCGTGGGCCTAGCGACACCCATCTCGATAGTCTTGTGGGCCAAGCTTTGTTCGGTGATGGTGCCGCAGCTATAATTGTTGGGTCTGACCCATTGCCCGAGGTT---GAGAGGCCTTTGTTTGAGCTTGTCTCAGCGGCCCAAACTATCCTTCCCGATAGTGACGGAGCCATCGACGGGCATCTTCGTGAAGTTGGGCTCACATTTCACCTCCTCAAAGATGTTCCTGGGCTGATTTCGAAGAACATCGAGAAGAGTCTCAACGAGGCCTTCAAACCT---TTGAAT------ATCACT---GACTGGAACTCACTTTTCTGGATTGCACACCCAGGTGGCCCAGCAATTTTGGACCAAGTGGAAGCTAAATTGGCCCTCAAGCCTGAGAAGTTGGAAGCCACGAGGCATATCCTATCCGAGTATGGAAACATGTCTAGTGCTTGTGTGTTGTTTATTTTGGACGAAGTCAGGAGGAAGTCTGCAGCTAATGGGCACAAGACCACCGGAGAGGGCCTGGAGTGGGGTGTTCTATTTGGGTTTGGGCCTGGGCTCACCGTCGAGACCGTCGTGCTTCACAGTGTATCT---GCT------------------
>Fragaria_vesca_Chr07_CHS_T2
ATG------------------GTGACCGTCGAGGAAGTCCGCAAG---GCTCAACGTGCC------GAGGGTCCGGCCACCGTCTTGGCCATCGGGACTGCAACTCCTCCCAACTGTATTGACCAAAGCACGTACCCCGACTACTACTTCCGTATCACCAACAGCGAGCACAAGGCTGAGCTCAAGGAGAAATTCCAGCGCATGTGT------------------------------------------------------------------------------------------------------------------------------------------------------------GACAAATCTATGATCAAGAAGCGTTACATGTATTTGACTGAAGAAATTCTCAAAGAGAATCCTAGCATGTGTGAGTACATGGCACCTTCACTTGATGCAAGACAAGACATGGTGGTGGTAGAAATTCCAAAGCTTGGAAAAGAGGCCGCTGTCAAGGCCATTAAGGAATGGGGTCAGCCCAAGTCCAAAATCACACACTTGGTCTTTTGTACCACTAGTGGTGTCGACATGCCCGGTGCCGATTACCAGCTCACGAAGCTCTTGGGCCTCCGCCCGTCCGTCAAGCGTCTCATGATGTACCAGCAAGGCTGTTTCGCCGGAGGCACGGTGCTCCGGTTGGCAAAAGACTTGGCTGAGAACAACCGGGGGGCACGTGTTCTCGTTGTTTGCTCTGAGATCACTGCCGTGACCTTCCGTGGGCCTAGCGACACCCATCTCGATAGTCTTGTGGGCCAAGCCTTGTTCGGTGATGGTGCCGCGGCCATTATTGTTGGGTCCGACCCATTGCCCGAGGTT---GAGAGGCCTTTGTTTGAGCTGGTCTCAGCGGCCCAAACTATCCTTCCCGATAGTGACGGGGCCATCGACGGGCATCTTCGTGAAGTTGGGCTCACATTTCACCTCCTCAAAGATGTTCCCGGGCTGATTTCGAAGAACATCGAGAAGAGCCTCAACGAGGCCTTCAAGCCT---TTGAAC------ATTACC---GACTGGAACTCACTTTTCTGGATTGCACACCCAGGTGGCCCAGCAATTCTGGACCAGGTTGAGGCTAAATTGGCCCTCAAGCCTGAGAAGTTAGAAGCCACGAGGCATATCCTATCTGAGTATGGAAACATGTCTAGTGCTTGTGTGTTGTTTATTTTGGACGAGGTGAGGAGGAGGTCTGCAGCTAATGGGCACAAGACCACCGGAGAGGGGAAGGAGTGGGGTGTTCTGTTTGGATTCGGGCCTGGGCTCACCGTCGAGACCGTTGTGCTTCACAGTGTGGCT---GCT------------------
>Malus_domestica_Chr09_CHS_T1
ATG------------------GTGACCGTCGAGGAAGTTCGCAAG---GCTCAGAGGGCT------GAGGGTCCGGCCACAGTCTTAGCTATTGGGACTGCAACTCCTTCCAATTGTGTAGACCAGGCCACATACCCTGACTACTACTTTCGTATCACCAACAGCGAGCACAAGACTGAGCTCAAAGAAAAATTTCAGCGCATGTGT------------------------------------------------------------------------------------------------------------------------------------------------------------GACAAATCTATGATCAAGAAGCGTTACATGTACTTGACTGAAGAAATTCTGAAAGAAAACCCGACTGTGTGCGAGTACATGGCTCCCTCACTCGATGCTCGGCAGGACATGGTGGTTGTTGAAGTCCCAAGGCTTGGCAAAGAAGCGGCCACCAAGGCAATTAAGGAATGGGGACAGCCCAAGTCTAAAATCACCCACTTGGTCTTTTGCACCACCAGCGGTGTCGACATGCCCGGTGCCGACTACCAGCTCACCAAGCTATTGGGCCTCCGCCCATCCGTCAAGCGCCTCATGATGTACCAACAAGGCTGTTTTGCTGGAGGCACGGTCCTCCGTTTGGCCAAGGACTTGGCCGAAAACAACAAGGGTGCACGTGTTCTTGTTGTGTGCTCTGAGATCACCGCGGTCACCTTCCGAGGGCCTAGTGACACCCACCTTGATAGTCTTGTGGGCCAAGCTTTGTTTGGCGACGGTGCAGCGGCCGTCATCATTGGTGCAGATCCATTGCCCGAAGTC---GAGAAACCCTTATTTGAGCTAGTGTCTGCTGCCCAAACCATCCTCCCCGACAGTGATGGGGCTATTGACGGACATCTTCGTGAAGTTGGGCTTACATTTCACCTTCTCAAGGATGTTCCCGGGCTTATTTCGAAGAACATCGAAAAGAGCCTTAATGAGGCCTTCAAGCCT---ATAGGC------ATCTCG---GACTGGAACTCGCTTTTCTGGATTGCACACCCTGGTGGCCCTGCTATTCTAGACCAAGTAGAGTCCAAGTTGGCACTTAAGCCGGAGAAACTAGAAGCAACAAGGCAAGTGCTGTCTAATTACGGCAACATGTCAAGTGCGTGTGTCTTGTTTATTTTGGACGAGGTGAGGAGGAAATCCGCTGAGAAAGGACTCAAAACAACTGGAGAAGGACTGGAGTGGGGCGTGCTCTTCGGATTTGGGCCTGGCCTCACTGTCGAGACCGTTGTGCTTCACAGTGTGGCT---GCT------------------
>Malus_domestica_Chr09_CHS_T2
ATG------------------GTTACAGTCGAGGAAGTTCGCAAG---GCTCAACGGGCG------GAGGGTCCAGCCACAGTCATGGCCATCGGGACAGCAACTCCTTCCAACTGTGTGGATCAGGCTACCTACCCCGACTACTACTTTCGTATCACCAACAGCGAGCACAAGGTTGAGCTCAAAGAAAAATTCCAGCGCATGTGC------------------------------------------------------------------------------------------------------------------------------------------------------------GACAAATCTATGATCAAGAAACGTTATATGTACTTGACTGAAGAAATTTTAAAAGAGAACCCAAGTGTGTGCGAGTACATGGCTCCTTCAATTGATGCAAGGCAGGACATGGTGGTTGTGGAAGTCCCAAAACTTGGCAAAGAGGCTGCCACCAAAGCCATCAAGGAATGGGGACAGCCCAAGTCCAAAATCACCCACTTGGTCTTTTGCACCACCAGCGGTGTCGACATGCCTGGCGCCGACTACCAACTCACCAAGCTCTTGGGCCTCCGCCCCTCCGTCAAGCGCCTCATGATGTACCAGCAAGGGTGCTTCGCCGGTGGGACGGTCCTCCGTTTGGCCAAGGACTTGGCCGAAAACAACAAGGGTGCACGTGTTCTTGTTGTGTGCTCTGAGATCACCGCGGTTACCTTCCGTGGGCCTAGTGACACCCACCTTGATAGTCTTGTGGGCCAAGCTTTGTTTGGCGACGGTGCAGCGGCCGTAATCATTGGTGCGGATCCAGTGCCCGAAGTC---GAGAAGCCCTTGTTTGAATTGGTGTCGGCGGCACAAACCATTCTCCCCGACAGTGATGGGGCTATCGACGGACATCTCCGTGAAGTAGGGCTTACATTTCACCTTCTCAAGGATGTTCCCGGGCTTATTTCGAAGAACATCGAAAAGAGCCTTAATGAGGCTTTCAAGCCT---ATTGGG------ATTTCG---GACTGGAACTCACTCTTCTGGATTGCACACCCAGGTGGCCCTGCTATTCTGGACCAAGTAGAGGCCAAGTTGGCATTGAAGCCGGAGAAACTAGAAGCAACAAGGCAAGTGTTGTCGGATTACGGTAACATGTCGAGTGCTTGTGTGCTTTTTATTTTGGACGAGGTCAGGAGGAAGTCCGCCGAGAAAGGACTCAAAACGACCGGGGAGGGACTGGAGTGGGGTGTGCTTTTCGGATTTGGGCCCGGCCTCACGGTGGAGACCGTCGTGCTTCACAGCGTGGGTTTAACG------------------
>Malus_domestica_Sca182230_CHS
ATG------------------GTGACCGTCGATGAAGTTCGCAAG---GCTCAGAGGGCT------GAGGGTCCGGCCACTGTTTTTGCCATTGGGACTGCAACTCCTCCCAATTGTGTAGACCAAGCCACATACCCCGACTACAACTTTCGTATCACCAACAGCGATCACAAGGTTGAGCTCAAAGAAAAATTCCAGCGCATGTGT------------------------------------------------------------------------------------------------------------------------------------------------------------GACAAATCCATGATCAAGAAGTGTTACATGTACTTGACTGAAGAAATTCTGAAAGAGAATCCAAGTGTGTGCGAGTACAWGGCACCCTCATCCGATGCTGGACAGGACATGGTGGTTGTTGAAGTCCCGAGGCTTGGCAAAGAAGCTGCCACCAAGGCCATCAAGGAATGGGGACAGCCCAAGTCCAAAATCACCCACTTG---------------------CGCCGACTACCAGCT---------CAC------CAAGCTCTGGGCCTCCGCCCCTCCGTCAAGCGCCTCATGATGTACCAACAAGTTTGTTTTGCTGGAGACACAGTTCTCCGTTTGGCCAAAGACCTGGCCGAAAACAACAAGGGTGCACGTGTTCTTATTGTGTGCTCTGAGATCACTGTGGTCACCTTCCGCGGGCCTAGTGACACCCACCTTGACAGTCTTGTGGGTCAAGTCTTGTTTGGTGACGGTGTAGCGGCGGTCATCATTGGTGCAGATCCAGTGCCCAAAGTC---GAGAAGCCCTTGTTTGAATTGGTCTCGGCGGTGCAAACCATTCTCCCTGACAGTGATGGGGCAATTGACGGACATCTCCGTGAAGTCGGGCTTACATTTCACCTTCTCAAAGACGTTCCTAGGCTTATTTCGAAGAACATCGAAAAGAGCCTTAATAAGGCCTTCAAGCCT---ATACGC------ATTTTT---TACTGGAACTCGCTTTTCTGGATTGCACACCCAGGCGGCCTTGCTATTCTGGACCAAGTAGAGGCCAAGTTGGCACTTAAGCCAGAGAAATTAGAGGCCACAAGGCAAGTGTTGTTCGATTACTGCAACATGTCGAGTGCGTGTGTCTTGTTTATTTTGGACGAGGTGAGGAGGAAGTCCACCGAGAAAGGACTCAAAACAACCCGAGAAGGACTGGAGTGGGGAGTGTTGTTCGGATTCGGTCCAGGCCTCACCATCGAGACAGTCGTGCTTCACAACGTGGTG---GTTGCTTGCAGACTT------
>Malus_domestica_Sca258370_CHS
ATG------------------GTGACCGTCGAAGAAGTTCGCAAG---GCTCAACGGGCT------GAGGGTCCGGCCACTGTTTTGGCCATTGGGACAGCAACTCCTCCCAACTGTGTGGATCAAGCCACATACCCCGACTATTACTTTCGTATCACCAACAGTGAGCACAAGACTGAGCTCAAAGAAAAATTCCAGCGCATGTGT------------------------------------------------------------------------------------------------------------------------------------------------------------GACAAATCTATGATCAAGACGCGTTACATGTACTTGACTGAAGAAATTCTGAAAGAGAACCCAACTGTGTGCGAGTACATGGCTCCCTCACTCGATGCTCGGCAGGACATGGTGGTTGTTGAAGTCCCAAGGCTTGGCAAAGAGGCTGCCACCAAGGCCATYAAGGAATGGGGACAGCCCAAGTCCAAAATCACCCACTTGGTCTTTTGCACCACCAGCGGTGTCGACATGCCCGGCGCCGACTACCAACTCACCAAGCTCTTGGGCCTCCGCCCCTCCGTCAAGCGCCTCATGATGTACCAACAAGGTTGCTTCGCCGGCGGGACGGTCCTCCGTTTGGCCAAGGACTTGGCCGAGAACAACAAGGGTGCACGTGTTCTTGTTGTGTGCTCTGAGATCACCGCAGTCACCTTCCGCGGGCCTAGTGACACCCACCTTGACAGTCTTGTGGGTCAAGCCTTGTTTGGTGACGGCGCAGCGGCCGTCATCATTGGTTCGGATCCAGTGCCCGAAGTC---GAGAAGCCCTTGTTTGAATTGGTGTCAGCAGCACAAACCATTCTTCCCGACAGTGATGGGGCTATTGACGGCCATCTCCGTGAAGTAGGGCTTACATTTCACCTTCTCAAGGACGTTCCTGGGCTTATTTCCAAGAATATCGAAAAGAGCCTTAACGAGGCCTTCAAGCCT---ATAGGC------ATTTCA---GACTGGAACTCGCTCTTCTGGATTGCACACCCAGGTGGCCCTGCTATTCTGGACCAAGTAGAGTCCAAGTTGGCCCTTAAGCCGGAGAAACTAGAAGCTACAAGGCAAGTGCTGTCTGATTACGGCAACATGTCGAGTGCGTGTGTCTTGTTTATTTTGGACGAAGTGAGGAGGAAGTCTGCTGAGAAAGGACTCAAAACAACTGGAGAAGGACTGGAGTGGGGCGTACTCTTCGGATTTGGGCCTGGCCTCACTGTTGAGACCGTTGTGCTTCACAGTGTGGGT---GCT------------------
>Malus_domestica_Sca276470_CHS
ATG------------------GTGACTGTCCAGGAAGTTCGCAAG---GCTCAACGGGCT------GAGGGTCCGGCCACAGTATTCGCCATTGGGACAGCAACTCCTCCCAATTGTGTGGACCAAGCCACATACCCCGACTATTACTTTCGTATCACCAACAGTGAGCACAAGGCTGAGCTCAAAGAAAAATTCCAGCGCATGTGT------------------------------------------------------------------------------------------------------------------------------------------------------------GACAAATCTATGATCAAGAAGCGTTACATGTACTTGACTGAGGAAATTCTAAAGGAGAATCCAAGTGTGTGCGAGTACATGGCACCATCACTTGATGCTCGGCAGGACATGGTGGTTGTTGAAGTCCCAAGGCTTGGCAAAGAGGCTGCCACCAAGGCCATCAAGGAATGGGGACAGCCCAAGTCCAAAATCACCCACTTGGTCTTTTGCACCACCAGCGGTGTCGACATGCCCGGCGCTGACTACCAGCTCACCAAGCTATTGGGCCTCCGCCCCTCTGTTAAGCGCCTCATGATGTACCAACAAGGTTGTTTCGCTGGAGGCACGGTTCTCCGTTTGGCCAAGGACTTGGCCGAAAACAACAAGGGTGCACGTGTTCTTGTTGTGTGCTCTGAGATCACCGCGGTCACCTTCCGTGGGCCTAGTGACACCCACCTTGACAGTCTTGTGGGTCAAGCCTTGTTTGGCGACGGTGCAGCGGCCGTCATCATTGGTGCCGACCCAGTGCCCGAAGTC---GAGAAGCCCTTGTTTGAATTGGTCTCGGCGGCACAAACCATTCTCGCTGACAGTGATGGGGCTATCGACGGACATCTCCGTGAAGTAGGGCTTACGTTTCACCTTTTGAAGGACGTTCCCGGGCTTATTTCAAAGAACATCGAAAAGAGCCTTAACGAGGCCTTCAAGCCT---ATAGGC------ATTTCG---GACTGGAACTCACTCTTCTGGATTGCACACCCAGGTGGCCCTGCTATTCTGGACCAAGTAGAGGCCAAGTTGGCGTTGAAGCCGGAGAAATTAGAAGCGACAAGGCAAGTGTTGTCAGATTACGGCAACATGTCGAGTGCGTGTGTCTTGTTTATTTTGGACGAGGTGAGGAGGAAGTCAGCTGAGAAAGGACTGGAGACAACTGGAGAAGGACTGGAATGGGGTGTGCTATTTGGATTTGGGCCTGGCCTCACGGTGGAGACCGTCGTGCTTCACAGCGTGGCT---GCT------------------
>Ricinus_communis_Chr29904_CHS
ATG------------------GTGTCTGTACAAGATGTTCGCAGG---ACTCAACGGGCT------GAAGGCCCTGCAACAGTCTTGGCTATTGGCACTGTCACACCTACAAACTCTGTCGATCAGAGTACATACCCGGATTATTACTTCCGTGTAACAAACAGTGAACACAAGACCGAACTTAAAGAAAAGTTCAAGCGCATGTGT------------------------------------------------------------------------------------------------------------------------------------------------------------GATAAATCAATGATAAAGAAGCGTTATATGCACTTGACTGAGGAGATGTTGAAAGAAAATCCAAATATTTGTGCGTACATGGCTCCTTCATTGGACGCAAGACAGGATATAGTAGTTGTCGAAGTACCTAAACTAGGAAAAGAGGCAGCTGTTAAGGCTATTAAGGAATGGGGCCAGCCCAAATCAAAAATTACCCACTTGGTCTTTTGTACCACTAGTGGAGTGGATATGCCAGGGGCCGACTATCAGCTCACTAAACTATTGGGCCTACGCCCATCTATCAAAAGGCTCATGATGTACCAACAGGGTTGTTTCGCCGGAGGCACTGTGCTCCGCCTAGCCAAAGACCTAGCCGAAAACAACAAAGGTGCCCGTGTCCTCGTCGTCTGCTCGGAGTTAACCGCCGTGACATTTCGTGGGCCTAGTGACACGCACCTCGATAGCCTTGTGGGCCAAGCTTTGTTTGGTGATGGGGCGGCTGCTGTTATAGTGGGCTCAGACCCAGTGCCTAACGTC---GAGAAACCCTTGTATGAACTAGTCTTTACGGCCCAAACCATACTTCCGGACAGTGATGGGGCGATCGACGGGCATCTCCGTGAAGTGGGCCTTACGTTCCACCTCCTGAAGGATGTTCCTGGACTGATCTCCAAGAATATTGAGAAAAGCCTTGTTGAGGCATTCCAGCCC---TTGGGC------ATTTCA---GATTGGAACTCCATATTTTGGATTGCACATCCAGGTGGACCTGCAATTCTTGATCAAGTAGAAGCTAAACTTGGGCTTGAGCCCAATAAATTACAGGCCACAAGACACATACTTTCTGAGTTTGGTAACATGTCCAGTGCCTGTGTCTTGTTCATCATGGACTACATGAGAAAAAAGTCAGCCGAGGATGGGCTTGAGTCTACTGGAGAAGGCTTAGAGTGGGGTGTTCTTTTTGGTTTTGGGCCTGGGCTCACTGTCGAGACTGTTGTACTCCACAGTGTGGCTAATTAC------------------
>Theobroma_cacao_TC04G021630_CHS
ATG------------------GTGACAGTCGAGGAAGTTCGCAAG---GCTCAACGTGCT------GAAGGGCCCGCCACCGTCTTGGCCATCGGCACGTCAACTCCACCAAATTGTGTTGATCAGAGCACATACCCGGACTACTATTTCCGTATCACAAATAGTGAGCACAAGACTGAGCTCAAAGAGAAATTCAAGCGCATGTGT------------------------------------------------------------------------------------------------------------------------------------------------------------GAAAAATCCATGATCAAGAGGCGGTACATGTACCTGACAGAAGAGATACTGAAAGAAAACCCCAATATATGTGCATACATGGCAACTTCATTAGATGCTAGGCAAGATATGGTGGTGGTTGAGGTACCAAAGCTGGGCAAAGAAGCAGCCACGAGGGCTATCAAGGAATGGGGCCAGCCCAAGTCAAAGATCACCCACCTTGTCTTTTGCACCACTAGTGGTGTGGACATGCCTGGGGCTGACTACCAGCTCACCAAGCTTTTGGGCCTCCGCCCGTCCGTTAAGCGCCTCATGATGTACCAACAAGGTTGCTTCGCCGGTGGCACGGTGCTCCGGGTGGCAAAGGACTTGGCTGAGAACAACAAAGGCGCCCGTGTCCTCGTCGTGTGCTCGGAGATCACCGCCGTTACCTTCCGCGGGCCTAGTGACACTCACCTAGACAGTCTCGTGGGCCAAGCATTGTTTGGTGATGGTGCTGCTGCTGTTATAATTGGTGCGGACCCAGTGCCCGAGATC---GAGAAGCCCATGTTTGAACTAGTCTCAGCAGCCCAAACAATCTTGCCAGACAGTGATGGGGCTATCGATGGTCACCTTCGTGAAGTTGGGCTTACATTTCACCTCCTCAAGGATGTTCCCGGGCTTATCTCCAAGAACATTGAAAAGAGCCTGGCTGAGGCATTCCAGCCC---CTGGGC------ATCTCA---GACTGGAACTCCCTTTTCTGGATCGCTCACCCTGGTGGCCCAGCGATATTGGACCAGGTAGAAGCCAAGTTGGCCCTCAAGCCTGAGAAGCTACGAGCCACGAGGCACGTTCTTTCAGAGTATGGCAACATGTCAAGTGCTTGTGTGCTATTCATTTTGGATGAGATGAGGAAGAAGTCCAGAGAAGATGGGCTCAAGACCACAGGAGAAGGGCTCGAGTGGGGGGTCCTGTTCGGATTCGGACCTGGACTCACCGTTGAGACCGTGGTGCTCCACAGTATCTCT---GCT------------------
>Theobroma_cacao_TC00G003270_CHS
ATG------------------GCATCAGAAAAAAACTTGGAG------ACTCAGCAAGCT------GAGGAGCAAGTCACTATTCTAGCTATTGGCACAGCAAATCCACCCCACTGCTTCTACCAAGCAGACTACCCTGATTTCTACTTTAGAGTTACCAAAAGCGAGCACAAGATAGAATTGAAAGACAAATTCAAACGAATATGT------------------------------------------------------------------------------------------------------------------------------------------------------------GAGAGATCCTCAATAAAGAAACGCTACATGCATCTTACTGAAGATATTATCAAAGAGAACCCAAACTTAATAATCTACAAGGCTCCATCATTTGATGCTCGTCAAGATATTCTTGTCACAGAAGTACCCAAGCTTGGTCAGGAAGCAGCATTAAAAGCCATCAAAGAATGGGGACAACCCATATCAAAGATCACACACCTTATATTTTGTACATCATCAGGGATAAACATGCCCAGTGCGGACAACCAACTTGCTAGGCTCATTGGCCTAGAACCTTCTGTTCAGAAATTCATGATTTATCAACAAGGTTGCTTTGCTGCTGGGACTGCCCTTCGCCTTTCCAAGGATTTGGCAAAGAACAATGCTGGTGCTCGAGTACTTATTGTTTGCTCCGAGCTCATGGTTGAGTGTTTCCAACCACCCTCAGAGACCCACTTAGACATACTGGTGGGCTCTGCACTTTTTTCTGATGGGGCTGCAGCTGCTATTGTTGGTGCTAATCCTGATGCCACCATCAACGAGCGCCCTTCGTTTCAAATTGTGTCAGCGCATCAGACAATTATCCCCGACTCTGCTGATATTATCGTAGCGAAAATACGTGAAATGGGAATGGAGTATTACCTGTCTAGAGATTTGCCTAAGTGCATTGCTAACAACATCGAGCAATGCTTGATTGAAGCGTTGATCCCA---TTCGGC------ATTGGC---GATTGGAAGACATTGTTTTACATAGTCCATCCTGGTGGCCCAGCTGTTCTTAGAGGAGTTGAAGAAAAACTTGGTTTGGGCAGGGAGAAGCTCAAAGCGAGTTGGCATGTGCTCAGTGAATATGGAAATATGTGGAGTCCGAGCGTGCTCTTCATTCTGGATGAGATGAGGAAAATGTCAATCTTGGAAGGCAAAGCCTCCTCCGGTGATGGCTTAGAGTGGGGCGTCCTTTTCGGCTTTGGGCCGGGTCTCACTGTGGAAACCGTGGTGCTTCGTAGCTTTGCT---TTAAATTCATGTCGC------
>Fragaria_vesca_Chr02_LAP5
ATG------------------GGGAGTGAAGGTATTGCTCCAGGAGATTCTACAATGAAGGCCAACGCCGGAAGAGCTACGATTCTGGCTCTTGGCAAGGCCTTCCCTCACCAGCTTGTCATGCAGGATTATCTGGTTGAGGGATATTTCAGAGATAACAACTGTGATGAT---CCAGACCTCAAGGAGAAGCTGGCTCGACTCTGC------------------------------------------------------------------------------------------------------------------------------------------------------------AAGACAACAACAGTTAAAACTCGGTACGTGGTCATGTCAGACGAGGTTCTAAAGAGATATCCAGAGCTTACACTTGAAGGTATCCCCACGGTGAAGCAAAGACTAGACATCTGCCATGATGCTGTAACACAGATGGCCATTGAAGCTTCACATGCTTGCATCAAGAACTGGGGAAGGCCTGCTTCGGACATAACACACTTGGTTTATGTGTCATCCAGTGAAGCTAGACTACCTGGTGGAGACCTTTACCTAGCAAGAGGACTTGAACTCTCCCCTCGGACTAAAAGAGTCATGCTTTACTTCTCAGGTTGCTCTGGTGGCGTGGCAGGTCTTCGTGTAGCAAAAGACATTGCCGAGAACAATCCATTGAGCAGAGTTCTACTTGCTACTTCTGAAACTACTATTATCGGCTACAAACCACCAAGTGCACATAGACCATATGATCTTGTTGGTGTAGCACTGTTTGGTGATGGGGCTGGAGCTATGATCATTGGCTCAGACCCTGAGCTAGTCTCC---GAAAATCCTCTATTTGAGCTTCACACAGCGCTTCAGGAATTCTTGCCAGGCACGGAGAAGACCATAGACGGAAGACTCACAGAAGAAGGGATTAGTTTCAAGCTAGCAAGAGAGCTTCCTCAGATAATCGAAGATAATGTGGAGGGGTTCTGTGAAAGGTTGATGGATGTA---GTTGGGTTTGATAAAAAG---GAGTACAATAAGATGTTCTGGGCTGTTCATCCAGGGGGTCCTGCAATTTTGAACCGGATGGAGAAGCGTCTGGATTTGTTCCCAGAGAAGCTTGATGCTAGCAGAAGAGCTCTAATGGATTATGGGAATGCCAGCAGTAACACCATTGTGTATGTGCTTGAGTACATGATAGAAGAGAGCAAAAAGAAGAAGAAGAAGAAAGAGCAATCAAATGGTGAATGGGGTTTGATCCTGGCTTTTGGACCAGGTATAACTTTTGAGGGCATCCTAGCAAGGAACCTCACT---ATC------------------
>Brassica_rapa_Chr01_LAP5
ATG------------------GGAAGCATCGACGCAACAGAGTTGGGTTCAGAGAAGAAACCAAATCCTGGGAAAGCCACCATTCTTGCTATCGGAAAAGCCTTTCCTCACCAGCTTGTGATGCAAGAGTATTTGGTTGATGGCTACTTCAAAACCACCAACTGTGATGAC---CCTGAACTCAAACAGAAGCTTACTCGTCTCTGC------------------------------------------------------------------------------------------------------------------------------------------------------------AAGACAACGACGGTGAAGACAAGGTATGTTGTAATGTCAGAGGAGATACTAACGAAGTATCCAGAACTCGCCATTGAAGGAGGATCCACCGTGAAGCAGCGTCTGGACATATGCAACGACGCTGTCACTGAAATGGCAGTGGAAGCTTCTAAAGCCTGCATCAAGAAATGGGGCCGTTCTATTTCCGACATAACTCACCTTGTCTACGTCTCCTCAAGCGAAGCTCGTCTTCCTGGTGGCGACCTGTACTTAGCCAAAGGACTTGGTCTCAGCCCCGAGACACACCGTGTTCTGCTCTACTTCGTCGGCTGTTCTGGTGGCGTTGCAGGCCTCCGTGTAGCGAAAGACATAGCCGAGAACAATCCGGGGAGTAGAGTTTTGCTTGCTACTTCTGAGACAACCATCATTGGTTTCAAACCTCCAAGTGCAGACAGACCGTATGATCTTGTTGGGGTCGCGTTGTTTGGTGATGGAGCTGGAGCTATGATCATCGGATCCGATCCAAACCCCATCTCT---GAGAAGCCTCTCTTTGAGCTTCACACTGCAATTCAAAACTTCCTTCCTGACACTGAGAAGACCATAGATGGGAAGCTAACAGAAGAAGGGATAAACTTCACGCTGTCGAGAGAGCTTCCACAGATAATAGAAGACAACGTGGAGAGTTTCTGCAAGAAGCTAATAGGGAAA---GCGGGCCTGACTCCTAAA---GACTATAACCAGATGTTCTGGGCGGTTCATCCAGGTGGACCAGCCATCTTGAACCGAATGGAAAAGCGGCTTAACCTCTCGCCGGAGAAGCTGAGTCCAAGCAGAAGAGCTCTCATGGACTACGGCAACGCAAGTAGCAACTCCATCGTTTATGTGTTGGAGTATATGTTGGAGGAGAGCCGGAAAGCAAGGAACATGAATGAAGGTGAA---AACGAGTGGGGTCTGATTCTAGCTTTTGGACCTGGTGTTACATTTGAAGGCATCGTTGCTCGAAACCTTGAT---GTT------------------
>Brassica_rapa_Chr03_LAP5
ATG------------------GGGAGCATCGATGCCACAGAGTTGGGTTCAGAGAAGAAACCAAACCCTGGGAAAGCGACCATTCTTGCTATCGGAAAAGCCTTTCCTCACCAGCTAGTGATGCAAGAGTACTTGGTCGATGGCTACTTCAAAACCACAAACTGTGACGAC---CCTGAACTCAAACAGAAGCTTACTCGCCTCTGC------------------------------------------------------------------------------------------------------------------------------------------------------------AAGACAACCACGGTGAAGACAAGGTACGTTGTAATGTCAGAGGAGATACTAACAAAGTATCCAGAACTCGCCATCGAAGGAGGATCCACCGTGAAGCAGCGTCTGGACATATGCAACGACGCTGTAACCGAAATGGCAGTGGAAGCTTCAAGATCCTGCATCAAAAACTGGGGCCGTTCTGTTTCCGACATAACTCACCTTGTTTATGTCTCCTCAAGCGAAGCTCGTCTTCCTGGAGGCGACTTGTTCTTAGCCAAAGGGCTTGGTCTCAGCCCCGAGACGCACCGGGTTCTGCTCTCCTTCGGCGGCTGCTCTGGAGGCGTTGCTGGTCTCCGTGTAGCCAAAGACATAGCCGAGAACAATCCGGGGAGTAGAGTCTTGCTTGCCACGTCAGAGACGACCATCATTGGTTTCAAACCGCCGAGTAAAGATAGACCGTACGATCTTGTTGGTGTCGCGTTGTTTGGTGATGGAGCCGGAGCTATGATCATCGGGTCTGATCCAGCCCGGGTTAGT---GAGAAGCCACTCTTTGAGCTTCACACCGCAATTCAAAATTTTCTACCTGACACGGAGAAGACAATAGATGGGAGGCTAACGGAATCAGGCATAAACTTCACACTATCAAGAGAGCTTCCACAGATAATAGAAGACAACGTGGAGAGTTTCTGCAAGAAGCTACTAGGAAAA---GCAGGACTGGCTCATAAA---GACTATAACCAGATGTTTTGGGCGGTTCATCCAGGTGGACCAGCCATATTGAACCGAATGGAAAAGCGGCTTAACCTGTCGCCGGAGAAGCTGAGTCCAAGCAGAAGATCTCTCATGGACTATGGCAACGCAAGTAGCAATTCGATCGTTTACGTGTTGGAGTATATGTTGGAGGAGAGCAGGAAAGCAAGGAAGATGAATGAAGGTGAA---AATGAGTGGGGTCTGATTCTGGCTTTTGGACCTGGTGTTACATTTGAAGGTATCGTTGCAAGGAATCTCGAT---GTT------------------
>Brassica_rapa_Chr08_LAP05
ATG------------------GGAAGCATCGATGCAACAGAGTTGGGTTCAGAGAAGAAACCAAATCCGGGGAAAGCTACAATTATTGCAATTGGAAAAGCCTTTCCTCAGCAGCTAGTAATGCAAGAGTATTTGGTTGATGGCTACTTCAAAACCACCAACTGTGATGAC---CCTGAACTCAAACAGAAGCTTACTCGTCTCTGC------------------------------------------------------------------------------------------------------------------------------------------------------------AAGACTACGACGGTGAAGACAAGGTATGTTGTCATGTCAGAGGAGATACTAAACAAGTATCCAGAGCTCGCCATTGAAGGAGGATCCACCGTGAAGCAGCGTCTTGACATATGCAACGACGCTGTAACCGAAATGGCAGTGGAGGCTTCTAGAGCCTGCATCAAGAACTGGGGCCGTTCTATTTCCGACATAACTCACCTTGTCTATGTCTCCTCAAGCGAAGCTCGTCTCCCTGGTGGCGACCTCTTCTTAGCCAAAGGGCTTGGTCTCAGCCCCGAGACACACCGTGTCCTGCTCTACTTCGTTGGCTGTTCTGGTGGCGTTGCGGGTCTCCGTGTAGCCAAAGACATAGCTGAGAATAATCCGGGGAGTAGAGTCCTTCTCGCCACGTCTGAGACGACCATCATTGGGTTCAAACCTCCTAGTGCTGATAGACCGTATGATCTTGTTGGTGTTGCCTTGTTTGGTGATGGAGCCGGAGCTATGATCATCGGATCCGATCCAGATCCGATTCTT---GAGAAGCCTCTCTTTGAGCTTCACACTGCAATTCAGAACTTCCTGCCTGACACAGAGAAGACGATAGATGGGAAGCTAACGGAACAAGGGATAAACTTCACGCTGTCGAGAGAGCTTCCGCAGATAATAGAAGACAACGTGGAGAGTTTCTGCAAGAAGCTAATAGGAAAA---GCTGGACTGGCTCATAAA---GACTATAACCAAATGTTCTGGGCGGTTCATCCAGGTGGACCGGCCATCTTGAACCGAATGGAAAAGCGGCTTAACCTCTCGCCGGAGAAGCTGAGTCCAAGCAGGAGAGCTCTCATGGACTACGGCAACGCAAGTAGCAACTCGATCGTATATGTGTTGGAGTATATGTTGGAAGAGAGCAGGAAAGCGAGGAACATGAATGAAGGTGGA---AACGAGTGGGGTCTGATTCTGGCTTTTGGACCTGGTGTTACATTTGAAGGCATCGTTGCTCGAAACCTTGAT---GTC------------------
>Glycine_max_Chr11_LAP5
ATG------------------GGAAATGAAGGTATTATGAATGGT---------------GTTACCCCCGGGAAGGCTACCATATTAGCTCTTGGCAAGGCTTTCCCTCATCAGCTTGTCATGCAAGAGTATTTAGTTGATGGATATTTCAGGGACACAAACTGTGACAGT---CCTGAACTCAAGCAGAAGCTCACTAGACTTTGC------------------------------------------------------------------------------------------------------------------------------------------------------------AAGACAACCACAGTGAAAACAAGGTATGTGGTAATGTCAGAGGAGATACTGAAAAAGTATCCAGAACTTGCGGCTGAAGGCATCCCCACAGTAAAGCAACGACTAGAGATATGCAATGAGGCAGTGACAGAAATGGCCATTGAAGCTTCCCAAGCTTGCATCAACAACTGGGGTGGATCTTTATCAGACATAACACACTTAGTTTATGTGTCATCCAGTGAAGCTAGATTACCCGGTGGTGACCTTTACCTAGCCAAAGGACTAGGACTGAGCCCTGATACTCAACGAGTCATGCTCTATTTTGCTGGTTGTTCGGGAGGCGTGGCCGGCTTACGTGTTGCGAAAGACATAGCTGAGAACAACCCTGGAAGCCGAGTGCTGATTGCTACCTCAGAAACTACAATTATTGGGTTCAAGCCACCAAGTGCAGATAGACCTTATGATCTAGTTGGGGTGGCACTCTTTGGGGATGGTGCTGGTGCAATGATAATTGGCTCAGACCCAATATTGGAGTCT---GAGAAGCCTCTCTTTGAGCTTCACACTGCAGTTCAGGAGTTTTTGCCACACACTGAGAAGAAAATAGATGGGAGGCTGACAGAAGAAGGAATAAGCTTCAAGTTAGCAAGGGAACTTCCTCAAATAATTGAAGACAATGTTGAAGGATTCTGTGACAAGTTAATAAGTGTT---GTTGGGTTTGAGAACAAG---GAGTACAACAAGATGTTTTGGGCTGTTCATCCGGGGGGTCCTGCCATCTTGAACCGCATTGAAAAGAGGCTTGATTTGTTGCCAGAGAAGCTGAGTGCAAGTAGAAGGGCTCTCATGGATTATGGCAATGCTAGCAGTAACACCATTGTGTATGTGCTTGAGTATATGATAGAGGAAGGTCTCAAGATTAGAAAGGATGCCAGAGGAGAT---CTTGAATGGGGCTTAATACTTGCTTTTGGACCAGGGATTACATTTGAGGGAATTCTTGCCAGGAACTTGTGT---GCT------------------
>Glycine_max_Chr12_LAP5
ATG------------------GGAAACGAAGGTATAATGAATGGTGTTATAAAGCAGCGAGTCAACCCCGGGAAGGCTACCATATTAGCTCTTGGCAAGGCTTTCCCTCACCAGCTTGTCATGCAAGAGTATTTGGTTGATGGATATTCACAAACTGTGACAATCCTGAAC------TCAAGCAGAAGCTCACTAGACTTTGTAAGC------------------------------------------------------------------------------------------------------------------------------------------------------------AAGACAACCACAGTGAAAACAAGGTACGTGGTTATGTCAGAGGAGATACTGAAAAAGTATCCAGAACTTGCAGCTGAAGGCATCCCCACAGTGAAGCAACGGCTAGAGATATGCAACGAGGCAGTGACAGAAATGGCAATTGAAGCTTCCCAAACTTGCATCAAGAACTGGGGTGGATCTTTATCAGACGTAACACACTTGGTGTATGTGTCATTCAGTGAAGCTAGACTACCTGGTGGTGACCTTTACCTAGAGAAAGGACTAGGACTGAGCCCTGATACTCAACGAGTCATGCTCTATTTTGCTGGTTGTTCTGGCGGCGTGGCCGGCCTA------------------------------------------CTGCTTCTTGCTACCTCAGAAACTACTATTATTGGGTCCAAACCACCAAGTGTAGATAGACCCTATGATCTTGTTGGGGTGGCACTCTTTGGGGATGGTGCTGGTGCCATGATAATTGGCTCAGACCCAATATTGGAATCT---GAGAGGCCTCTCTTTGAGCTTCACACTGCAGTTCAGGAGTTTTTGCGACACACTGAGAAGAAAATAGATGGGAGGCTGACAGAAGAAGGAATAAGCTTCAAGTTAGCTAGGGAACTTCCTCAAATAATTGAAGACAATGTTGAAGGATTCTGTGACAAATTAATGAGTGTT---GTTGGGTTTGAGAACAAG---GAGTACAACAAGCTGTTTTGGGCTGTACATCCAGGGGGGCCAGCCATCTTGAACCGCATTGAGAAGAGACTTGATTTGTTGCCAGAGAAGCTGAGTGCAAGTAGACGGGCTCTCATGGATTATGGCAATGCTAGCAGTAACACCATTGTGTATGTGCTGGAGTTTATGATAGAGGAAAGTCTCAAGATTAGAAAGGATGGCAGAGGAGAT---CTTGAATGGGGCTTGATACTTGCTTTTGGACCCGGGATTACATTTGAGGGAATTCTGGCCAGGAACTTGTGT---GCT------------------
>Populus_trichocarpa_Chr04_LAP5
ATG------------------GGGAGCGAACAGATCGGACAAGGAGGCTTGACATCGAAGGCCAGTCCTGGCAAAGCTACAATTCTGGCTCTCGGCAAGGCATTTCCTCACCAGCTAGTCATGCAAGAATTTCTGGTTGATGGGTATTTCAAAAACACCAATTGCGATGAT---CCAGAGCTCAAGCAGAAGCTAACTCGACTCTGC------------------------------------------------------------------------------------------------------------------------------------------------------------AAAACAACCACCGTGAAAACTAGGTATGTGGTCATGTCAGATGAGATCCTGAACAAATACCCTGAACTTGCCATTGAAGGCATCCCTACCATCAAACAGCGATTAGATATCTGTAACGATGCTGTAACACAAATGGCCATTGGAGCTTCACGGGCTTGCATCAAGAAATGGGGCAGGTCTGTATCAGATATAACTCACATGGTCTACGTCTCCTCGAGTGAAGCTAGGCTACCAGGTGGCGACCTTTACTTAGCAGGAGGCCTTGGACTCAGCCCTGAAACGCAGCGTGTTATGCTATACTTTTCAGGGTGCTCTGGAGGTGTGGCTGGCCTTCGTGTTGCCAAGGATATCGCTGAGAACAATCCGGGAAGTCGAGTTTTGCTGGCTACTTCTGAAACTACCATTATCGGGTTCAAACCACCAAGTGTAGATAGACCATATGATCTAGTTGGGGTTGCCCTCTTTGGGGATGGTGCCGGAGCAATGGTAATAGGCACAGATCCAGTTCCGGTTACT---GAAAGTCCTCTCTTTGAGCTTCACACAGCAATCCAGAATTTCTTGCCAAACACTGAAAAGACTATTGATGGCAGGCTAACTGAAGAGGGTATCAGCTTCAAGCTAGCAAGGGAGCTTCCGCAAATAATTGAAGATAACATTGAAGGATTCTGCCACAAGTTGATAGGAGTT---GCTGGACTAACTGACAAG---GATTACAACAAGATGTTTTGGGCAGTCCATCCAGGCGGGCCCGCAATCTTGAATCGAATGGAAAAGAGACTTGATTTGCTTCCTGACAAACTGAATGCTAGTAGAAGAGCTCTAATGGATTATGGCAATGCTAGCAGCAACACCATTGTGTACGTGCTGGAGTACATGATAGAAGAAAGCAGGAAGATGAAGGCAGGCGCTGCAAAT------TGTGATTGGGGCTTGATACTGGCTTTTGGACCTGGAATAACCTTTGAGGGAATTCTTGCAAGAAACCTAACT---ATC------------------
>Populus_trichocarpa_Chr09_LAP5
ATG------------------GGGTATGAACAGATCGTGCAAGGAGGCTTGACAACAAAGGCCAACCCTGGCAAAGCTACAATTCTGGCTCTTGGCAAGGCATTCCCTCACCAGCTAGTCATGCAAGAGTTTCTGGTTGATGGATATTTCAAAAACACCAATTGTGATGAT---TTGGAGCTCAAGCAGAAGCTAACTCGACTCTGC------------------------------------------------------------------------------------------------------------------------------------------------------------AAAACAACGACTGTGAAAACTAGGTATGTGGTCATGTCAGATGAGATACTAAAGAAATACCCTGAACTTGCCATTGAAGGCCTCCCTACTGTCAAGCAGCGATTAGATATCTGTAACGATGCTGTCACACGGATGGCTATTGATGCTTCACGGGCTTGCATCAAGAAATGGGGCAGACCTGTATCTGATATAACTCACTTGGTCTATGTCTCATCGAGTGAAGCTAGGCTACCAGGTGGCGACCTTTACCTAGCAGGAGGTCTTGGGCTCAGCCCTGAAACACAGCGGGTTATGCTATACTTTGCAGGTTGCTCTGGAGGTGTCGCTGGCCTTCGCGTTGCCAAGGATATTGCAGAGAACAATCCTGGAAGTAGAGTTTTACTGGCTACTTCTGAAACTACTATTATCGGGTTCAAACCACCAAGTGCAGATAGACCGTATGATCTAGTCGGGGTCGCACTCTTTGGGGATGGTGCTGGAGCTATGATCGTAGGCACAGATCCAATTCCGGTCACT---GAAAGCCCTCTCTTTGAGCTTCATACAGCAATCCAAAATTTCTTGCCAAACACTGAAAAGACTATTGATGGGAGGCTAACAGAGGAGGGTATCAGCTTCAAGCTATCAAGGGAGCTTCCTCAAATAATTGAAGATAACATCGAGGGATTCTGTCATAAGTTGATAGGAAAC---GCCGGACTGACTGACAAG---GATTACAACAAGATGTTTTGGGCAGTCCATCCAGGCGGGCCCGCAATCTTGAATCGGATGGAAAAGAGATTTGATTTGCTGCCTGACAAACTAAATGCTAGTAGAAGAGCTCTAATGGACTACGGCAATGCTAGCAGCAACACCATTGTGTATGTGCTGGAGTACATGATAGAAGAATGCAGGAAGATGAAGGAAGGCTCTGAAAAT------TGTGATTGGGGCCTGATACTGGCTTTCGGACCTGGAATTACCTTTGAGGGTATTCTTGCAAGAAAACTAGCT---GTG------------------
>Manihot_esculenta_ME01407G00010_CHS_T1
ATG---GCT------------GCATCAGTAGAGGAGATCAGAAAG---GCCCAGAGAGCC------CATGGTCCTGCCACCATCCTCGCCATTGGCACCGCCACTCCCTCTAACTGTGTCAACCAGGCTGATTATCCTGATTATTACTTCAGGGTGACCAAGAGTGAGCATATGACTGAGTTGAAAGAGAAGTTCAAGCGCATTTGT------------------------------------------------------------------------------------------------------------------------------------------------------------GATAAATCTATGATTAAGAAACGTTACATGCATTTAACTGAAGAAATCTTGAAAGAAAATCCCAATATCTGCACTTACTGGGAACCATCTCTTGATGCTCGTCAAGATATTATGGTGGTGGAGGTCCCTAAGCTAGGGAATAAAGCAGCAACTAAGGCTATAGAAGAATGGGGCCAACCCAAGTCCAAGATCACCCATCTTATTTTTTGCACAACCTCTGGAGTCGACATGCCTGGTTACGACTACCAGCTCATTAAGCTCCTTGGTCTTCGTCCCTCTGTCAAGCGATTCATGATGTATCAGCAAGGCTGCTTTGCCGGTGGGACGGTCCTCCGTCTAGCCAAAGACTTGGCTGAGAATAATAAGGGTGCTCGAGTTCTTGTTGTGTGCTCTGAGATAACTGTTGTCACTTTTCGTGGTCCTGCTGATACCCACTTAGATTCCTTGGTGGGTCAAGCTCTTTTTGGTGATGGAGCTGCAGCTTTAATTGTTGGAGCCGATCCTGACACTTCCATC---GAGCATCCATTGTTTCAACTTGTGTCTACAGCAGAAACAATCCTCCCTGACTCTGATGGAGCCATTGAAGGACACTTACGAGAAGTGGGTCTCTCCTTTCACTTGCAAGACAGGGTTCCAAGTTTGATTTCAAAGAACATAGAGAAAAGCCTTGTAGAAGTATTCAGTCCA---ATTGGT------ATCAAC---AACTGGAACTCTATATTCTGGATAGCTCACCCAGGTGGTCCAGCCATTTTGGACCAGGTTGAAGCAAAACTTAGTCTAAAACCCGAAAAGATGAGAGCAACCAGGCATATTCTAAGTGAATATGGAAACTTGTCCAGTGCTTGTGTGATATTTATCTTGGATGAAATGAGAAAGAAGTCTTTAGAAGAAAGGAAAGTCACCACCGGAGAAGGATTAGAGTGGGGTGTTTTATTCGGATTTGGGCCTGGTCTAACGGTGGAAACTGTCGTGCTGCACAGTGTCCTC---ACAGAGACAGCAACGAAG---
>Manihot_esculenta_ME01407G00020_CHS_T2
ATGGCTGCT------------GCTTCAGTAGAGGAGATCAGAAAG---GCCCAAAGAGCC------CAGGGTCCGGCCACCATCCTCGCCATTGGCACCGCCACTCCCTCTAACTGTGTCAACCAGGCTGATTATCCTGATTATTACTTCAGGATCACCAAGAGTGAGCACATGGCTGAGTTGAAAGAGAAGTTCAAGCGCATGTGT------------------------------------------------------------------------------------------------------------------------------------------------------------GATAAGTCTATGATTAAGAAACGTTACATGCATTTAGATGAAGAAATCTTGAAAGAGAATCCCAACATGTGCGGTTACTGGGAGCCATCTCTTGATGCTCGTCAGGATATTGTAGTGGTGGAGGTCCCGAAGCTGGGGAAGGAAGCAGCAACTAAAGCTATCAAAGAATGGGGTCAACCTAAGTCTAAGATCACCCATCTTATTTTCTGCACCACCTCTGGTGTCGACATGCCTGGTTGCGACTACCAGCTTACTAAGCTCCTTGGCCTTCGTCCCTCTGTCAAGCGATTCATGATGTATCAGCAAGGCTGCTTTGCTGGTGGGACGGTCCTCCGTATGGCCAAAGACTTGGCTGAGAACAATAAGGGTGCTCGAGTTCTTGTTGTGTGCTCTGAGATAACTGCCGTCACTTTTCGTGGTCCTTCTGATACCCACTTGGATTCCTTGGTGGGTCAAGCTCTTTTCGGTGATGGAGCTGGAGCTTTAATTGTTGGATCCGATCCTGATACTTCCATC---GAGCGTCCATTATTTCAGCTTGTGTCTGCAGCACAAACAATCCTTCCTGACTCTGATGGAGCCATTGATGGACACTTACGTGAAGTGGGTCTCACCTTTCACTTACTAAAAGACGTTCCAAGTTTGATTTCAAAGAATATAGAGAAAAGCCTGGTGGAAGCATTCAAGCCA---ATTGGT------ATCAGC---GATTGGAACTCCATATTTTGGATAGCTCACCCAGGTGGTCCAGCCATTCTCGACCAGGTTGAAGCAAAACTTAGTTTAAAACCTGAAAAGATGAGAGCAACCAGGCATGTTCTAAGTGAGTATGGAAACATGTCAAGTGCTTGTGTGTTGTTTATCTTGGATGAGATGAGAAAGAAGTCTTTAGAGGAAGGGAAAGTCACCACCGGAGAAGGATTAGAGTGGGGTGTTTTGTTCGGTTTTGGGCCTGGTCTAACGGTGGAAACTGTCGTGCTGCACAGTGTCTCC---ACA------------------
>Manihot_esculenta_ME09526G00010_CHS
ATGGCT---------------GCATCAGTGGAGGAGATCAGAATG---GCTCAAAGAGCT------CAAGGTCCGGCCACCATCCTCGCCATTGGCACTGCCACTCCCTCTAACTATTTCATCCAGGCTGATTACCCTGATTTTTACTTTAGGGTCACTAGAAGCGAGCACATGACCAACTTGAAAGAAAAGTTCAAGCGAATCTGT------------------------------------------------------------------------------------------------------------------------------------------------------------GACAAATCTATGATTAAAAAACGTTACATGCATTTAAATGAAGAAATCTTGAAAGAGAATTCCAATATGTGTGCATATTGGGAACCATCCCTTGATGCTCGTCAAGACATTGCAGTGGTCGAGGTTCCAAAGCTGGGGAAGGAAGCGGCAATTAAGGCTATCGAAGAATGGGGCCAACCCAAGTCCAAGATCACCCACCTTATTTTTTGCACAACTGCTGGTGTTGACATGCCTGGTTGTGACTACCAGCTCACTAAGCTGCTCGGTCTTCATCTCTCTGTCAAGCGATATATGTTATATCAGCAAGGCTGCTTTGCCGGCGGGACGGTTCTCCGTCTGGCTAAGGACTTGGCTGAGAATAATAAGGGTGCTCGAGTTCTTGTTGTGTGCTCTGAGATCACAACTATGATTTTTCGTGGTCCTTCTGATACCCACTTGGATTCTTTAGTGTGTCAAGCTCTTTTCGGGGATGGAGCTGGAGCTTTAATTGTTGGATCTGATCCTGATGACACTATC---GAGCACCCACTATTTCAACTCGTCTCAAGTGCACAAACTATCATTCCTAACTCTGATGCTGCCCTTAAGTTACACGTACGTGAAGTGGGTCTCACCTTTCACTTGCTAAAAGAAGTTCCAGAGTTGATTTCAAAAAATATAGAAAAACCCCTAGCGGAATCATTTAATCCA---ATAGGT------ATCAGT---GATTGGAACTCCATATTCTGGATAGTTCACCCAGGTGGTGCAGCAATTCTCGACCAAATTGAAAAGAAATTGGATTTGAAACCTGAAAAAATGAGGGCGTCAAGGCATGTTTTAAGCGAGTATGGAAACCTAACAAGTGCTTGTGTGTTATTTATTCTGGACGAGATGAGAAAAAAGTCTTTTGAGGAAGGCAAGGTCACCACCGGAGAAGGAGTGGAGTGGGGTGTGTTGTTTGGGTTTGGCCCTGGTCTAACGGTGGAGACGATTGTGCTACATAGCGTCCCA---ACTGGAGCAAAGAAA------
>Manihot_esculenta_ME02421G00300_CHS
ATG------------------GTGACTGTAGATGAAGTACGCAAG---GCTCAACGGGCG------GAAGGTCCGGCCACTGTGTTGGCCATCGGAACAGCAACTCCTACCAATTGTGTTGATCAAAGCACCTACCCTGACTACTACTTTCGGATCACCAATAGTGAGCACAAGACGGAGCTTAAAGAGAAGTTTCAGCGCATGTGT------------------------------------------------------------------------------------------------------------------------------------------------------------GACAAATCTATGATCAAGAAGCGATACATGCACTTGACTGAGGATATCTTGAAAGAAAATCCCAATATCTGTGCATATATGGCTCCTTCATTGGATGCTAGACAAGATATAGTGGTGGTCGAGATACCAAAGCTAGGCAAAGAAGCTGCTGTTAAAGCTATCAAAGAATGGGGCCAGCCAAAATCCAAGATCACCCACTTGGTTTTTTGCACGACTAGTGGCGTAGACATGCCTGGTGCTGACTATCAGCTAACTAAGCTTTTGGGTCTCCGCCCATCGGTGAAGCGGCTCATGATGTACCAACAAGGTTGTTTCGCAGGCGGAACTGTGCTCCGCCTCGCCAAAGATCTCGCAGAGAATAACAAAGGTGCTCGAGTTCTTGTTGTCTGCTCCGAGATAACAGCCGTGACATTCCGTGGCCCAAGCGACACACACCTTGATAGTCTTGTAGGCCAAGCTTTGTTCGGCGATGGTGCAGCAGCTATCATTGTGGGAGCAGATCCAGTGCCCCAAGTG---GAGAAGCCATTGTTTGAACTTGTCTCTGCGGCACAAACCATTCTTCCAGACAGCGACGGAGCTATAGACGGACATCTCCGAGAAGTTGGGCTTACATTTCATCTGCTGAAGGATGTTCCTGGGCTCATCTCAAAGAACATAGAGAAGTCGCTTGTGGAAGCATTCCAGCCA---CTGGGA------ATCTCA---GATTGGAACTCTCTGTTTTGGATTGCTCACCCTGGTGGCCCTGCAATTCTTGATCAAGTAGAGGTCAAGCTGGGGCTAAAGCCCGAAAAGCTACGAGCCACAAGGCACGTTCTTGCTGATTACGGGAACATGTCGAGTGCATGTGTGCTGTTCATTTTGGATGAGATGAGGAAGAAGTCTACTGAAGATGGGCTTAAAACCACTGGAGAAGGGCTTGAGTGGGGTGTTCTATTTGGTTTTGGGCCTGGGCTCACAGTTGAAACTGTGGTGCTCCACAGCGTGGCC---ACT------------------
>Manihot_esculenta_ME05432G00390_CHS
ATG---GCT------------GCTTCGGTAGAAGAGATCAGAAAG---GCTCAGAGAGCC------CAGGGTCCGGCCACCATCCTCGCCATTGGCACCGCCACCCCCTCCAACTGCGTCAACCAGGCTGATTATCCTGATTATTACTTCAGGATCACTAATAGCGAGCACATGACTGAGTTGAAAGAAAAGTTCAAGCGCATGTGT------------------------------------------------------------------------------------------------------------------------------------------------------------GATAAATCTATGATCAAGAAACGTTACATGCATTTAGATGAAGAAATCTTGAAAGAGAATCCGAACATGTGCGCTTACTGGGAACCTTCTCTTGATGCTCGCCAAGACATTGTGGTGGTGGAAGTTCCAAAGCTTGGAAAGGAAGCAGCAACTAAAGCTATCAAAGAATGGGGCCAACCAAAGTCTAAGATCACTCACCTTATCTTTTGCACAACTTCTGGTGTTGATATGCCTGGTTGCGATTATCAACTCACCAAGCTTCTTGGCCTTCGTCCTTCTGTCAAGCGATTTATGATGTATCAGCAGGGCTGCTTTGCTGGTGGGACTGTCCTTCGTTTGGCCAAGGACTTGGCTGAAAACAATAAGGGTGCTCGTGTTCTTGTTGTGTGCTCTGAGATCACCGCTGTCACTTTCCGCGGTCCTTCTGATACCCATTTGGATTCGTTGGTAGGTCAAGCACTTTTTGGTGATGGAGCTGGAGCCTTAATTGTTGGTTCTGATCCTGATACTTCCATT---GAGCGTCCATTATTTCAGCTTGTTTCTGCAGCTCAAACTATCCTTCCTGACTCTGATGGAGCCATTGATGGACACTTACGTGAAGTGGGTCTCACCTTTCATTTATTAAAGGATGTTCCAGGGTTAATCTCAAAGAACATAGAGAAAAGCTTGGTAGAAGCATTCACTCCA---ATTGGT------ATTAAC---GATTGGAACTCCATTTTCTGGATAGCTCATCCTGGTGGCCCAGCAATTCTCGATCAAGTTGAAGCGAAACTGAGTCTAAAACCTGAAAAAATGAGGGCAACCAGACATGTTCTTAGCGAGTATGGAAACATGTCGAGTGCTTGTGTGTTGTTTATCCTTGACGAGATGAGAAAGAAATCTCTAAAAGAAGGGAAGCCTACCACAGGAGAGGGACTGGAGTGGGGTGTTTTATTCGGGTTTGGACCGGGTCTCACGGTGGAGACCGTCGTACTACATAGTGTTCCG---ACCGAAACGACGGCTTAC---
>Lotus_japonicus_LJ1G026890_CHS_T1
ATG------------------GTGAGTGTAGCTGAGATTCGCAAG---GCTCAGAGAGCT------GAAGGCCCTGCAACCATCTTCGCTATTGGCACTGCAAACCCTCCCAACTGTGTTGATCAAAGCACTTACCCTGATTTCTACTTCAGGGTCACTAACAGTGAGCACAAAACAGAGCTTAAGGAGAAGTTTCAGCGCATGTGT------------------------------------------------------------------------------------------------------------------------------------------------------------GACAAGTCTATGATCAAGAAGAGATATATGCACTTAACTGAAGATCTTTTGAAAGAGAACCCCAACATGTGCGCTTATATGGCACCTTCTCTGGATGCTAGGCAAGACATGGTGGTCGTAGAGGTACCTAGGCTAGGCAAAGAAGCTGCTGTCAAGGCTATCAAAGAATGGGGTCAGCCTAAGTCCAAGATTACCCACTTAATCTTTTGCACAACAAGTGGTGTAGACATGCCCGGTGCTGATTATCAACTCACCAAACTCTTAGGTCTTCGCCCTTATGTTAAAAGGTACATGATGTACCAACAAGGGTGCTTTGCAGGTGGCACGGTGCTTCGTCTGGCTAAAGACTTGGCTGAGAACAACAAAGGTGCCCGTGTCCTAGTTGTTTGTTCTGAACTTACTGCAGTTACCTTCCGTGGCCCCAGTGACACTCACCTAGACAGCCTTGTTGGGCAAGCATTGTTTGGAGACGGAGCAGCCGCACTCATTGTTGGTTCCGATCCAGTGCCAGAAATT---GAGAAACCTTTGTTTGAGCTAGTTTGGACTGCACAAACAATTGCTCCAGATAGTGAAGGAGCCATTGATGGTCACCTTCGTGAAGTTGGATTGACATTTCATCTCCTTAAAGATGTTCCTGGGATTGTTTCAAAGAACATTGAGAAAGCACTAATTGAGGCCTTCCAACCA---TTAGGC------ATATCT---GATTACAACTCAATTTTTTGGATTGCACACCCAGGCGGCCCAGCGATTCTTGACCAAGTTGAGCAGAAGTTGAGCTTGAAACCAGAAAAGATGAGAGCCACTAGAGAAGTGCTAAGTGAATATGGTAACATGTCAAGTGCATGTGTCCTATTCATCTTAGATGAAATGAGAAAGAAATCAGCTCAAGATGGACTCAAAACCACTGGTGAAGGACTTGAGTGGGGTGTGTTATTCGGTTTTGGACCTGGACTCACCATTGAAACTGTTGTTTTGCGTAGTGTGGCT---ATC------------------
>Lotus_japonicus_LJ1G026900_CHS_T2
ATG------------------GTGAGTGTAGCTGAGATTCGTAAG---GCTCAGAGGGCT------GAAGGACCAGCAACCATCTTTGCTATTGGCACTGCAAATCCTGCTAACTGTGTTGATCAAAGCACCTATCCTGATTTCTACTTCAGAGTTACAAACAGTGAGCACAAAACTGAGCTCAAGGAGAAATTTCAGCGCATGTGT------------------------------------------------------------------------------------------------------------------------------------------------------------GACAAATCTATGATCAAGAAGAGATATATGCACTTGACAGAAGATATTTTGAAAGAGAACCCCAACATGTGTGCTTATATGGCACCTTCTTTGGATGCTAGGCAAGACATGGTGGTGGTAGAGGTACCTAGACTAGGCAAAGAAGCTGCTGTCAAGGCTATCAAGGAATGGGGTCAGCCTAAGTCCAAGATTACCCACTTAATCTTTTGCACTACAAGTGGTGTGGACATGCCCGGTGCTGATTATCAACTCACCAAACTCTTAGGTCTCCGCCCGTATGTGAAAAGGTACATGATGTACCAACAAGGGTGCTTTGCAGGTGGTACGGTGCTTCGTATGGCTAAAGACTTGGCTGAGAATAACAAAGGTGCCCGTGTCCTAGTTGTTTGTTCTGAACTTACTGCAGTTACCTTCCGTGGCCCCAGTGACACTCACCTAGACAGCCTTGTTGGGCAAGCATTGTTTGGAGACGGAGCAGCCGCACTCATTGTTGGTTCCGATCCAGTGCCAGAAATT---GAGAAACCTTTGTTTGAGTTAGTTTGGACTGCACAAACAATTGCTCCAGATAGTGAAGGAGCCATTGATGGTCACCTTCGTGAAGTTGGATTGACATTTCATCTCCTTAAAGATGTTCCTGGGATTGTTTCAAAGAACATTGAGAAAGCACTAATTGAGGCCTTCCAACCA---TTAGGC------ATATCT---GATTACAACTCAATTTTTTGGATTGCACACCCTGGCGGCCCAGCGATTCTTGACCAAGTTGAGCAGAAGTTGAGCTTGAAACCTGAAAAGATGAGAGCCACTAGAGAAGTGCTAAGTGAATATGGTAACATGTCAAGTGCATGTGTCCTATTCATCTTAGATGAAATGAGAAAGAAATCAGCTCAAGATGGACTCAAAACCACTGGTGAAGGACTTGAATGGGGTGTGTTATTCGGTTTTGGACCTGGACTTACCATTGAAACTGTTGTTTTGCGTAGTGTGGCT---ATT------------------
>Lotus_japonicus_LJ1G041030_CHS_T3
ATG------------------GTCACCGTCGAGGAGATCCGCAAC---GCTCAGCGTTCC------AGTGGACCTGCCACCATCCTCGCCTTCGGCACCGCCACCCCTTCCCACTGCGTCATGCAAGCTGATTACCCTGACTACTACTTCCGCATCACCAACAGTGAACACATGACTGACCTCAAAGAAAAATTCAAGCGCATGTGT------------------------------------------------------------------------------------------------------------------------------------------------------------GAAAAGTCCATGATCAGGAAGCGGTACATGCACCTGACGGAGGAGATTCTGAAGGAGAATCCGGCCATGTGCGCGTACATGGCGCCGTCGCTGGATGCTCGTCAGGACCTGGTGGTGGTGGAGGTGCCGAAGCTAGGAAAAGAGGCGGCGGCGAAGGCGATCAAGGAGTGGGGTCAACCAAAGTCAAAGATCACTCACCTCGTTTTCTGCACCACCTCCGGCGTCGACATGCCCGGCGCAGACTACCAGCTCACCAAGCTTCTCGGCCTGAAACCCTCCGTGAAACGCCTCATGATGTACCAGCAAGGCTGCTTCGCCGGCGGCACGGTGCTTCGCCTGGCCAAGGATCTCGCCGAGAACAACAAAGGCGCAAGAGTCCTCGTCGTGTGTTCCGAAATCACCGCCGTCACCTTCCGCGGCCCATCTGACACCCACCTCGACTCCCTCGTCGGGCAGGCACTCTTCGGCGACGGCGCCGCCGCGATTATTGTCGGTGCAGATCCTGACCTCGCCGTG---GAGCGTCCGATTTTCCAGCTGGTCTCCGCCGGGCAAACGATTCTCCCTGACTCCGACGGCGCGATCGACGGCCACCTCCGTGAGGTGGGGCTGACGTTCCACCTTCTCAAGGACGTTCCCGGGATCATCTCGAAGCACATTGAGAAGAGCTTATCGGAGGCGTTTGCGCCG---ATTGGG------ATTTCT---GACTGGAACTCGCTGTTCTGGATCGCGCATCCGGGTGGACCGGCGATTTTGGACCAGGTTGAGGCGAAACTCCGGCTCAAAGAGGAGAAACTCCGGTCGACCCGGCACGTGCTGGGTGAGTATGGGAACATGTCAAGCGCGTGCGTGCTGTTTATTTTGGATGAGGTGCGGCGGAGGTCGAAGGAGGAAGGGAAGGAAACCACCGGAGATGGGTTGGAGTGGGGTGTTCTTTTCGGGTTCGGGCCGGGTCTCACCGTCGAGACCGTCGTGTTGCACAGTGTTCCC---TTGGAGGCT------------
>Lotus_japonicus_LJ2G029320_CHS_T1
ATG------------------GTGAGTGTAGCTGAGATTCGCAAG---GCTCAGAGAGCT------GAAGGACCAGCAACTATCTTTGCTATTGGCACTGCTAATCCTCCTAATTGTGTTGATCAAAGCACTTACCCTGATTTCTACTTCAGAGTCACCAACAGTGAACACAAAACAGAGCTCAAGGAGAAATTTCAGCGCATGTGT------------------------------------------------------------------------------------------------------------------------------------------------------------GACAAGTCTATGATCAAGAAGAGATATATGCACTTGACAGAAGATCTTTTGAAAGAGAATCCTAACATGTGCGCTTATATGGCACCTTCTCTGGATGCTAGGCAAGACATGGTGGTTGTAGAGGTACCTAGACTAGGCAAAGAGGCTGCTGTCAAGGCTATCAAAGAATGGGGTCAGCCTAAGTCCAAGATTACCCACTTAATCTTTTGCACCACAAGCGGTGTGGATATGCCCGGTGCTGATTATCAACTCACCAAACTCTTAGGTCTTCGCCCGTATGTGAAAAGGTACATGATGTACCAACAAGGGTGCTTTGCAGGTGGCACGGTGCTTCGTTTGGCTAAAGACTTGGCTGAGAACAACAAAGGTGCTCGTGTGCTAGTTGTTTGTTCTGAACTTACTGCAGTTACCTTCCGTGGCCCTAGTGACACTCACCTGGACAGCCTTGTTGGGCAAGCATTGTTTGGAGATGGAGCCGCTGCACTAATTGTGGGTTCCGATCCGATACCAGAAGTT---GAGAAACCTCTGTTCGAGCTAGTTTGGACTGCACAGACTATTGCTCCAGATAGTGAAGGAGCCATTGATGGTCACCTTCGCGAAGTTGGATTGACATTTCATCTCCTTAAAGATGTTCCTGGGATTGTTTCAAAGAACATTGAGAAAGCACTAATTGAGGCCTTCCAACCA---CTAGGC------ATATCT---GATTACAACTCAATTTTTTGGATTGCACACCCAGGTGGCCCAGCAATTCTAGACCAAGTTGAGCAGAAGTTGGACTTAAAACCTGAAAAGATGAGGGCCACTAGAGAAGTTCTAAGTGAATATGGTAACATGTCAAGTGCATGTGTCCTATTCATCTTAGATGAAATGAGAAGGAAATCAGCTCAAGGTGGACTCAAAACCACTGGTGAAGGACTTGAATGGGGTGTGCTATTCGGTTTTGGACCTGGACTTACCATTGAAACTGTTGTTTTGCGTAGTGTGGCT---ATA------------------
>Lotus_japonicus_LJ2G029340_CHS_T2
ATG------------------GTGAGTGTAGCTGAAATTCGTAAG---GCTCAGAGGGCC------GAAGGCCCAGCAACCATCTTCGCTATAGGCACTGCAAACCCTCCCAACTGTGTTGATCAAAGCACTTACCCGGATTTCTACTTCAGAGTCACCAACAGTGAGCACAAAACTGAGCTCAAGGAGAAATTTCAGCGCATGTGT------------------------------------------------------------------------------------------------------------------------------------------------------------GACAAGTCTATGATCAAGAAGAGATATATGCACTTGACTGAAGATCTTTTGAAAGAGAACCCCAACATGTGCGCTTATATGGCACCTTCTCTCGATGCTAGGCAAGACATGGTGGTTGTAGAAGTACCTAGACTAGGCAAAGAAGCTGCTGTCAAGGCTATCAAAGAATGGGGTCAGCCTAAGTCCAAGATTACCCACTTAATCTTTTGCACCACAAGTGGTGTGGATATGCCCGGTGCTGATTATCAACTCACAAAACTCTTAGGTCTTCGCCCGTATGTGAAAAGGTACATGATGTACCAACAAGGGTGCTTTGCAGGTGGCACGGTGCTTCGTTTGGCTAAAGACTTGGCCGAGAACAACAAAGATGCTCGTGTGCTAGTTGTTTGTTCTGAACTCACTGCAGTTACCTTCCGTGGCCCGAGTGACACTCACCTAGACAGCCTTGTCGGGCAAGCATTGTTCGGAGACGGAGCAGCTGCACTCATAGTTGGTTCCGATCCAGTGCCAGAAATT---GAGAAGCCTTTATTTGAGCTAGTTTGGACTGCACAGACTATTGCTCCAGATAGTGAAGGAGCCATTGATGGTCACCTTCGTGAAGTTGGATTGACATTTCATCTCCTTAAAGATGTTCCTGGGATTGTTTCAAAGAACATTGAGAAAGCACTAATTGAGGCCTTCCAACCA---TTAGGC------ATATCT---GATTACAACTCAATTTTTTGGATTGCACACCCAGGCGGCCCAGCAATTCTGGACCAAGTTGAGCAGAAGTTGAGCTTGAAACCTGAAAAGATGAAAGCCACTAGAGAAGTGCTAAGTGAATATGGTAACATGTCAAGTGCATGTGTCCTATTCATCTTAGATGAAATGAGAAGGAAATCAGCTCAAGATGGACTCAAAACCACCGGTGAAGGACTTGAATGGGGTGTGTTATTCGGTTTTGGACCTGGACTTACCATTGAAACTATTGTTTTGCGTAGTGTGGCT---ATT------------------
>Lotus_japonicus_LJ2G029350_CHS_T3
ATG------------------GTGAGTGTAGCTGAGATTCGCAAG---GCTCAGAGGGCT------GAAGGCCCTGCAACCATCTTTGCTATTGGCACTGCAAACCCTCCCAACTGTGTTGATCAAAGCACTTACCCTGATTTCTACTTCAGAGTCACCAACAGTGAACACAAAACTGAGCTCAAGGAGAAATTTCAGCGCATGTGT------------------------------------------------------------------------------------------------------------------------------------------------------------GACAAGTCTATGATCAAGAAGAGATATATGCACTTGACTGAAGATCTTTTGAAAGAGAACCCCAACATGTGCGCTTATATGGCACCTTCTCTGGATGCTAGGCAAGACATGGTGGTCGTAGAGGTACCTAGACTAGGCAAAGAAGCTGCTGTCAAGGCTATCAAAGAATGGGGTCAGCCTAAGTCCAAGATTACCCACTTAATCTTTTGCACTACAAGTGGTGTGGACATGCCCGGTGCTGATTATCAACTCACCAAACTCTTAGGCCTTCGCCCATATGTGAAAAGGTACATGATGTACCAACAAGGATGCTTTGCAGGTGGTACGGTGCTTCGTTTGGCTAAGGACTTGGCTGAGAACAACAAAGGTGCTCGTGTACTCGTTGTTTGTTCTGAACTTACTGCAGTTACCTTCCGTGGCCCCAGTGACACTCACCTAGACAGCCTTGTTGGGCAAGCATTGTTTGGAGATGGAGCAGCCGCACTCATTGTTGGTTCCGATCCAGTACCAGAAGTT---GAGAAGCCTTTGTTTGAGCTAGTTTGGACTGCACAGACAATTGCTCCAGATAGTGAAGGAGCCATTGATGGTCACCTTCGCGAAGTTGGATTGACATTTCATCTCCTTAAAGATGTTCCTGGGATTGTTTCAAAAAACATTGAGAAAGCACTAATTGAGGCCTTCCAACCA---CTAGGC------ATATCT---GATTACAACTCAATTTTTTGGATTGCACACCCAGGTGGCCCAGCAATTCTAGACCAAGTTGAGCAGAAGTTGAGCTTGAAACCTGAAAAGATGAGAGCCACTAGAGAAGTGCTAAGTGAATATGGTAACATGTCAAGTGCATGTGTCCTATTCATCTTAGATGAAATGAGAAAGAAATCAGCTCAAGATGGACTCAAAACCACCGGTGAAGGACTTGAATGGGGTGTGCTATTCGGTTTCGGACCTGGACTTACCATTGAAACTGTTGTTTTGCGTAGTGTGACT------------------------
>Lotus_japonicus_LJ2G029740_CHS_T4
ATG------------------GTGAGTGTAGCTGAGATTCGCAAG---GCTCAAAGAGCT------GAAGGCCCAGCAACCATCTTCGCTATTGGCACCGCAAATCCTCCAAACTGTGTTGATCAAAGCACATATCCTGATTTCTACTTCAGAGTCACTAACAGTGAGCACAAAACAGAGCTCAAGGAGAAATTTCAGCGCATGTGT------------------------------------------------------------------------------------------------------------------------------------------------------------GACAAGTCTATGATCAAGAAGAGATATATGCACTTGACTGAAGATCTTTTGAAAGAGAACCCGAACATGTGCGCTTATATGGCACCTTCTCTGGATGCTAGGCAAGACATGGTGGTTGTAGAAGTACCTAGACTAGGCAAAGAAGCTGCTGTCAAGGCTATCAAAGAATGGGGTCAGCCTAAGTCCAAGATTACCCACTTAATCTTCTGCACCACAAGTGGTGTAGACATGCCCGGTGCTGATTACCAACTCACCAAACTCTTAGGTCTTCGCCCTTATGTGAAAAGGTACATGATGTACCAACAAGGGTGCTTTGCAGGTGGCACGGTGCTTCGTTTGGCTAAAGACTTGGCTGAGAACAACAAAGGTGCCCGTGTCCTAGTTGTTTGTTCTGAACTTACTGCAGTTACCTTCCGTGGCCCTAGTGACACTCACCTAGACAGCCTTGTTGGGCAAGCTTTGTTCGGAGACGGAGCAGCTGCACTCATTGTTGGTTCCGATCCAGTGCCAGAAGTT---GAGAAACCTTTGTTTGAGCTAGTTTGGACTGCACAAACTATTGCTCCAGATAGTGAAGGAGCCATTGATGGTCACCTTCGGGAAGTTGGATTGACCTTTCATCTCCTTAAAGATGTCCCTGGGATTGTTTCAAAGAACATTGAGAAAGCACTAATTGAGGCCTTCCAACCA---TTAGGC------ATATCT---GATTACAACTCAATTTTTTGGATTGCACACCCAGGTGGCCCAGCAATTCTTGACCAAGTTGAGCAGAAGTTGGCCTTGAAACCTGAAAAGATGAGGGCCACTAGAGAAGTGCTAAGTGAATATGGTAACATGTCAAGTGCATGTGTCCTTTTCATCTTAGATGAAATGAGAAAGAAATCAGCTCAAAATGGACTCAAAACCACTGGTGAAGGACTGGAATGGGGTGTGTTATTCGGTTTTGGACCTGGACTTACCATTGAAACAGTTGTTTTGCGTAGTGTGGCT---ATT------------------
>Lotus_japonicus_LJ2G029780_CHS_T5
ATG------------------GTGAGTGTAGCTGAGATTCGTAAG---GCTCAGAGGGCT------GAAGGCCCAGCCACCATCTTCGCTATTGGCACTGCAAACCCTCCCAACTGTGTTGATCAAAGCACTTACCCTGACTTCTACTTCAGAGTCACCAACAGTGAGCACAAAACTGAGCTCAAGGAGAAGTTTCAGCGCATGTGT------------------------------------------------------------------------------------------------------------------------------------------------------------GACAAGTCTATGATCAAGAAGAGATATATGCACTTGACAGAAGATCTTTTAAAAGAGAACCCTGACATGTGCGCTTATATGGCACCTTCTCTGGATGCTAGGCAAGACATGGTGGTTGTAGAGGTACCTAGACTAGGCAAAGAAGCTGCTGTCAAGGCTATCAAAGAATGGGGTCAGCCCAAGTCCAAGATTACCCACTTAATCTTTTGCACTACAAGTGGTGTGGACATGCCCGGTGCTGATTATCAACTCACCAAACTCTTAGGTCTTCGGCCTTATGTGAAAAGGTACATGATGTACCAACAAGGGTGCTTTGCAGGTGGCACGGTGCTTCGTTTGGCTAAAGACTTGGCTGAGAACAACAAAGGTGCTCGTGTGCTAGTTGTTTGTTCTGAACTTACTGCAGTTACCTTTCGTGGCCCTAATGACACTCACCTAGACAACCTTGTTGGGCAAGCTTTGTTCGGAGACGGAGCAGCTGCACTCATTGTTGGTTCCGATCCGGTGCCTGAAATT---GAGAAACTTTTGTTTGAAATGGTTTGGACTGCACAAACTATTGCTCCAGATAGTGAAGGAGCCATTGATGGTCACCTTCGTGAAGTTGGATTGACATTTCATCTCCTTAAAGATGTTCCTGGGATTGTTTCAAAGAACATTGAGAAAGCACTAATTAAGGCCTTCCAACCA---TTAGGC------ATATCT---GATTACAACTCAATTTTTTGGATTGCACACCCAGGTGGCCCAGCAATTCTTGACCAAGTTGAGCAGAAGTTGGCCTTGAAACCTGAAAAGATGAGGGCCACTAGAGAAGTGCTAAGTGAATATGGTAACATGTCAAGTGCATGTGTCCTATTCATCCTAGATGAAATGAGAAAGAAATCAGCCCAAGATGGACTCAAAACCACCGGTGAAGGACTTGAGTGGGGTGTGTTATTCGGTTTTGGACCTGGACTTACCATTGAAACGGTTGTTTTGCGTAGTGTGGCT---ATA------------------
>Lotus_japonicus_LJ2G029790_CHS_T6
ATG------------------GTGAGTGTAGCTGACATTCGCAAG---GCTCAAAGAGCT------GAAGGCCCTGCAACCATCTTCGCTATTGGCACTGCAAACCCTCCCAACTGTGTTGATCAAAGCACTTACCCTGATTTCTACTTCAGGGTCACTAACAGTCAGCACAAAACTGAGCTCAAGGAGAAGTTTCAGCGCATGTGT------------------------------------------------------------------------------------------------------------------------------------------------------------GACAAGTCTATGATCAAGAAGAGATACATGCACTTAACTGAAGATCTTTTGAAAGAGAACCCCAACATGTGCGCTTATATGGCACCTTCTCTGGATGCTAGGCAAGACATGGTGGTTGTAGAGGTACCTAGACTAGGCAAAGAAGCTGCTGTCAAGGCTATCAAAGAATGGGGTCAGCCCAAGTCCAAGATTACCCACTTAATCTTTTGCACTACAAGTGGTGTGGACATGCCCGGTGCTGATTATCAACTCACCAAACTCTTAGGTCTTCGCCCTTATGTGAAAAGGTACATGATGTACCAACAAGGGTGCTTTGCAGGTGGCACGGTGCTTCGTTTGGCTAAAGACTTGGCTGAGAACAACAAAGGTGCTCGTGTCCTAGTTGTTTGTTCTGAACTCACTGCAGTTACCTTTCGTGGCCCTAGTGACACTCACCTAGACAGCCTTGTTGGGCAAGCATTGTTTGGAGATGGAGCAGCTGCACTCATTGTTGGTTCCGATCCAGTGCCTGAAATT---GAGAAACCTTTGTTCGAGCTAGTATGGACTGCGCAAACTATTGCTCCAGATAGTGAAGGAGCCATTGATGGTCATCTCCGTGAAGTTGGATTGACCTTTCATCTCCTTAAAGATGTTCCCGGGATTGTTTCAAAGAACATTGAGAAAGCACTAATCGAGGCCTTCCAACCG---CTAAGC------ATATCT---GATTACAACTCAATATTTTGGATTGCACACCCAGGCGGCCCAGCAATTCTTGACCAGGTTGAGCAGAAGTTGGCCTTGAAACCTGAAAAGATGAGGGCCACTAGAGAAGTGCTAAGTGAATATGGTAACATGTCTAGTGCATGTGTCCTATTCATCCTAGATGAAATGAGAAAGAAATCAGCTCAAGGTGGACTCAACACCACGGGTGAAGGACTCGAATGGGGTGTGTTATTCGGTTTTGGACCCGGACTTACCATTGAAACTGTTGTTTTGCGTAGTGTGGCC---ATA------------------
>Lotus_japonicus_LJ2G029890_CHS_T7
ATG------------------GTGAGTGTAGCTGAGATTCGTAAG---GCTCAAAGAGCT------GAAGGCCCTGCAACCATCTTCGCTATTGGCACTGCAAACCCTTCCAACTGTGTTGATCAAAGCACTTACCCTGATTTCTACTTCAGAGTCACCAACAGTAAGCACAAAACTGAGCTCAAGGAGAAGTTTCAGCGCATGTGT------------------------------------------------------------------------------------------------------------------------------------------------------------GACAAGTCTATGATCAAGAAGAGATACATGCACTTGACAGAAGATCTTTTGAAAGAGAACCCTAACATGTGCGCTTATATGGCACCTTCTCTGGATGCTAGGCAAGACATGGTGGTCGTAGAGGTACCTAGACTAGGCAAAGAAGCTGCTGTCAAGGCTATCAAAGAATGGGGTCAGCCTAAGTCCAAGATTACCCACTTAATCTTTTGCACCACAAGTGGTGTGGATATGCCCGGTGCTGATTATCAACTCACCAAACTCTTAGGTCTTCGCCCGTATGTGAAAAGGTACATGATGTACCAACAAGGGTGCTTTGCAGGTGGCACGGTGCTTCGTTTGGCTAAAGACTTGGCTGAGAACAACAAAGGTGCTCGTGTGCTAGTTGTTTGTTCTGAACTCACTGCAGTTACCTTCCGTGGCCCTAGTGACACTCACCTAGACAGCCTTGTTGGGCAAGCATTGTTTGGAGATGGAGCAGCTGCACTCATTGTTGGTTCTGATCCATTGCCTGAAATT---GAGAAACCTTTGTTCGAGCTAGTATGGACTGCGCAAACTATTGCTCCAGATAGTGAAGGAGCCATTGATGGTCATCTTCGTGAAGTTGGATTGACCTTTCATCTCCTTAAAGATGTTCCAGGGATTGTTTCAAAGAACATTGAGAAAGCACTAATTGAGGCCTTCCAACCA---TTAGGC------ATATCT---GATTACAACTCAATTTTTTGGATTGCACACCCAGGTGGCCCAGCAATTCTTGACCAAGTTGAGCAAAAGTTGGCCTTGAAACCTGAAAAGATGAGGGCCACTAGAGAAGTGCTAAGTGAATATGGTAATATGTCAAGTGCATGTGTCCTGTTCATCTTAGATGAAATGAGAAGGAAATCAGCTCAAGGTGGCCTCAAAACCACTGGTGAAGGACTCGAATGGGGTGTGTTATTTGGTTTTGGACCTGGACTTACCATTGAAACAGTCGTTTTGCGTAGTGTGGCT---ATT------------------
>Lotus_japonicus_LJ3G007130_CHS_T1
ATG------------------GTGAGTGTAGCTGAGATTCGTAAG---GCTCAAAGAGCT------GAAGGCCCAGCAACCATCTTTGCTATTGGCACTGCAAATCCTCCTAACTGTGTTGATCAAAGCACCTATCCTGATTTCTACTTCAGAGTCACCAATAGCGAACACAAGACAGAGCTCAAGGAGAAGTTTCAGCGCATGTGT------------------------------------------------------------------------------------------------------------------------------------------------------------GATAAGTCTATGATCAAGAAGAGATACATGCACTTAACAGAAGATCTTTTGAAAGAGAACCCTAACATGTGTGCTTATATGGCGCCATCTTTGGATGCTAGGCAAGACATGGTGGTGGTAGAGGTACCTAGACTAGGCAAAGAAGCTGCTATCAAGGCTATCAAAGAATGGGGTCAACCTAAGTCCAAGATTACCCACTTAATATTTTGCACCACAAGTGGTGTAGATATGCCCGGTGCTGATTATCAACTCACCAAACTCTTAGGTCTTCGCCCGTATGTGAAAAGGTACATGATGTACCAACAAGGGTGCTTTGCAGGTGGCACGGTGCTTCGTTTGGCTAAGGACTTAGCTGAAAACAACAAAGGTGCTCGTGTGCTAGTTGTTTGTTCTGAACTTACTGCAGTTACTTTTCGTGGCCCTAGTGACACTCACCTAGACAGCCTAGTTGGGCAAGCATTGTTTGGAGATGGAGCAGCTGCACTCATTGTTGGTTCTGATCCAATTCCAGAAATT---GAGAAACCTTTGTTTGAGATGGTTTGGACAGCACAAACTATTGCTCCAGATAGTGAAGGAGCCATTGATGGTCACCTTCGTGAAGTAGGATTGACCTTTCATCTTCTTAAGGATGTTCCTGGAATTGTTTCAAAGAACATTGAGAAAGCACTAATTGAGGCATTCCAACCA---CTAGGT------ATTTCT---GATTACAACTCAATTTTTTGGATAGCACACCCAGGTGGCCCAGCAATTCTTGACCAAGTTGAGCAGAAGTTGGGGTTGAAACCTGAAAAGATGAATGCCACTAGAGATGTGCTCAGTAATTATGGTAACATGTCTAGTGCATGTGTCCTATTCATCTTAGATGAAATGAGAAAGAAATCAGCTCAAGATGGACTCAAAACCACTGGTGAAGGACTTAAATGGGGTGTCTTATTTGGTTTTGGACCTGGACTTACTATTGAAACTGTCGTTTTGCGTAGTGTGGCC---ATA------------------
>Lotus_japonicus_LJ3G007200_CHS_T2
ATG------------------GTGAGTGTAGCTGAGATTCGTAAG---GCTCAAAGAGCT------GAAGGCCCAGCAACCATCTTTGCTATTGGCACTGCAAATCCTCCTAACTGTGTTGATCAAAGCACCTATCCTGATTTCTACTTCAGAGTCACCAATAGCGAACACAAGACAGAGCTCAAGGAGAAGTTTCAGCGCATGTGT------------------------------------------------------------------------------------------------------------------------------------------------------------GATAAGTCTATGATCAAGAAGAGATACATGCACTTAACAGAAGATCTTTTGAAAGAGAACCCTAACATGTGTGCTTATATGGCGCCATCTTTGGATGCTAGGCAAGACATGGTGGTGGTAGAGGTACCTAGACTAGGCAAAGAAGCTGCTATCAAGGCTATCAAAGAATGGGGTCAACCTAAGTCCAAGATTACCCACTTAATATTTTGCACCACAAGTGGTGTAGATATGCCCGGTGCTGATTATCAACTCACCAAACTCTTAGGTCTTCGCCCGTATGTGAAAAGGTACATGATGTACCAACAAGGGTGCTTTGCAGGTGGCACGGTGCTTCGTTTGGCTAAGGACTTAGCTGAAAACAACAAAGGTGCTCGTGTGCTAGTTGTTTGTTCTGAACTTACTGCAGTTACTTTTCGTGGCCCTAGTGACACTCACCTAGACAGCCTAGTTGGGCAAGCATTGTTTGGAGATGGAGCAGCTGCACTCATTGTTGGTTCTGATCCAATTCCAGAAATT---GAGAAACCTTTGTTTGAGATGGTTTGGACAGCACAAACTATTGCTCCAGATAGTGAAGGAGCCATTGATGGTCACCTTCGTGAAGTAGGATTGACCTTTCATCTTCTTAAGGATGTTCCTGGAATTGTTTCAAAGAACATTGAGAAAGCACTAATTGAGGCATTCCAACCA---CTAGGT------ATTTCT---GATTACAACTCAATTTTTTGGATAGCACACCCAGGTGGCCCAGCAATTCTTGACCAAGTTGAGCAGAAGTTGGGGTTGAAACCTGAAAAGATGAATGCCACTAGAGATGTGCTCAGTAATTATGGTAACATGTCTAGTGCATGTGTCCTATTCATCTTAGATGAAATGAGAAAGAAATCAGCTCAAGATGGACTCAAAACCACTGGTGAAGGACTTAAATGGGGTGTCTTATTTGGTTTTGGACCTGGACTTACTATTGAAACTGTCGTTTTGCGTAGTGTGGCC---ATA------------------
>Lotus_japonicus_LJ4G027870_CHS
ATG------------------GTGAGTGTTGAAGAGATTCGTAAG---GCACAACGTGCT------GAAGGCCCTGCCACTGTCATGGCAATTGGCACTGCAAATCCTTCCAACTGTGTGGATCAGAGTGAATACCCTGATTTCTATTTTCGTGTCACAAATAGCGAGCACAAGACTGAACTCAAACAAAAATTCAAGCGCATGTGT------------------------------------------------------------------------------------------------------------------------------------------------------------GAAAAGTCAATGATTAAGAAGAGATACATGTATCTAACTGAGGAGATTCTCAAAGAAAATCCTAGTGTTTGTGAATATATGGCACCATCATTGGATGCAAGGCAAGACATGGTGGTTGTAGAGGTACCGAGGTTGGGAAAAGAAGCAGCAACAAAGGCAATCAAGGAATGGGGTCAATCCAAGTCAAAGATTACTCACCTAATCTTTTGCACCACGAGCGGTGTGGACATGCCTGGTGCTGATTATCAACTGACAAAACTCTTAGGACTTCGTCCATCAGTGAAGCGTTACATGATGTACCAACAAGGGTGTTTCGCCGGCGGCACGGTGCTTCGTTTGGCTAAAGACTTGGCTGAGAACAACAAAGGTGCTCGTGTCCTTGTGGTTTGTTCGGAGATCACCGCAGTCACGTTTCGTGGCCCCAATGACACCCATCTTGATAGCCTTGTGGGTCAAGCTTTATTTGGAGATGGTGCAGCTGCAGTCATCGTTGGTTCAGATCCATTATCAGGGGTT---GAGAAACCTTTGTTTGAACTAGTCTGGACTGCGCAAACAATCCTCCCCGACAGTGAAGGGGCAATTGATGGCCACCTTCGTGAAGTAGGACTGACATTTCATCTTCTCAAGGATGTTCCTGGACTCATCTCAAAGAATATTGAGAAAGCCTTAGTTGAAGCCTTCCAACCT---TTGGGC------ATATCT---GATTACAATTCTATCTTCTGGATTGCACACCCTGGTGGACCTGCCATTCTAGATCAAGTTGAGGCTAAATTAGGCTTGAAGCCTGAAAAAATGGAAGCGACACGACATGTGCTAAGTGAGTATGGTAACATGTCAAGTGCATGCGTGTTATTCATCATGGATGAAATGAGAAAGAAATCTAAAGAAAATGGACTTAGCACAACAGGTGAAGGACTTGAATGGGGTGTGCTATTCGGCTTTGGTCCTGGACTCACTGTTGAAACTGTGATGCTTCGTAGTGTGACT---GTC------------------
>Vitis_vinifera_STS_NM_0012810051
ATG------------------GCTTCAGTTGAGGAATTTAGAAAC---GCTCAACGTGCC------AAGGGTCCGGCCACTATCCTAGCCATTGGCACAGCTACTCCTGACCACTGTGTCTACCAGTCTGATTATGCTGATTACTATTTCAGGGTCACTAAGAGCGAGCACATGACTGAGTTGAAGAAGAAGTTCAATCGCATATGT------------------------------------------------------------------------------------------------------------------------------------------------------------GACAAATCAATGATCAAGAAGCGTTACATTCACTTGACCGAAGAAATGCTTGAGGAGCACCCAAACATTGGTGCTTATATGGCTCCATCTCTTAACATACGCCAAGAGATTATCACTGCTGAGGTACCTAGACTTGGTAGGGATGCAGCATTGAAGGCTCTTAAAGAGTGGGGCCAACCAAAGTCCAAGATCACCCATCTTGTATTTTGTACAACCTCCGGTGTAGAAATGCCCGGTGCGGATTACAAACTCGCTAATCTCTTAGGTCTTGAGACATCGGTTAGAAGGGTGATGTTGTACCATCAAGGGTGCTATGCAGGTGGAACTGTCCTTCGAACTGCTAAGGATCTTGCAGAAAATAATGCAGGAGCACGAGTTCTTGTGGTGTGCTCTGAGATCACTGTTGTTACATTCCGTGGGCCTTCCGAAGATGCTTTGGACTCTTTAGTTGGCCAAGCCCTTTTTGGTGATGGGTCTTCAGCTGTGATTGTTGGATCAGATCCAGATGTCTCGATT---GAACGACCACTCTTCCAACTTGTTTCAGCAGCCCAAACATTTATTCCTAATTCAGCAGGAGCCATTGCCGGAAACTTACGTGAGGTGGGGCTCACCTTTCATTTGTGGCCCAATGTGCCTACTTTGATTTCTGAGAACATAGAGAAATGCTTGACCCAGGCTTTTGACCCA---CTTGGT------ATTAGC---GATTGGAACTCGTTATTTTGGATTGCTCACCCAGGTGGCCCTGCAATTCTCGATGCAGTTGAAGCAAAACTCAATTTAGAGAAAAAGAAATTGGAAGCAACTAGGCATGTGTTAAGTGAGTACGGTAACATGTCAAGTGCATGTGTGTTGTTTATTTTGGATGAGATGAGAAAGAAATCCTTGAAGGGGGAAAATGCTACCACAGGTGAAGGATTGGATTGGGGAGTATTATTCGGTTTTGGGCCGGGCTTGACCATCGAAACTGTTGTGCTGCATAGCATTCCT---ACAGTTACAAAT---------
>Cissus_rhombifolia_STS
ATG------------------GCTTCAGTTGAGGAATTTAGAAAC---GCTCAACGTGCC------AAGGGTCCAGCTACCATCCTAGCCATTGGCACAGCTACTCCCGATCAGTGTGTCTACCAGTCTGATTATGCTGATTACTATTTCCGGGTCACTAAGAGCGAGCACATGACTGAGTTGAAGAAGAAGTTCAATCGCATATGT------------------------------------------------------------------------------------------------------------------------------------------------------------GAGAAATCAATGATCAAGAAGCGTTACAGTCATTTGACCGAAGAAATGCTCGAGGAGCACCCAAACATTGGTGCTTATATGGCTCCATCTCTTAACATACGCCAAGAGATTATCACTGCTGAGGTACCTAAGCTTGGTAAGGAAGCAGCATTGAAGGCTCTAAAAGAGTGGGGCCAGCCAAAGTCCAAGATCACCCATCTTGTATTTTGTACAACCTCCGGTGTAGAAATGCCTGGTGCAGATTACAAACTCGCTAATCTCTTAGGGCTTGAAACATCGGTCAGAAGAGTGATGTTGTACCATCAAGGGTGCTATGCAGGTGGAACTGTCCTCCGAACTGCTAAGGATCTTGCAGAGAATAATGCAGGAGCACGAGTTCTTGTGGTGTGCTCTGAAATCACTGTTGTTACATTCCGTGGGCCTTCTGAAACCGCTTTGGACTCTTTAGTTGGTCAAGCCCTTTTTGGTGATGGGTCTGCAGCTGTGATCGTTGGATCAGATCCAGATATCTTGATT---GAACGACCGCTCTTCCAACTCGTCTCAGCAGCCCAAACATTTATTCCTAATTCAGCAGGTGCCATTGCCGGGAACTTACGTGAGGTGGGACTCACCTTCCATTTGTGGCCCAATGTGCCTACTTTAATTTCTGAGAACATAGAGAAATGCTTGACTCAGGCTTTTGACCCA---CTTGGT------ATTAGC---GATTGGAACTCGTTATTTTGGATTGCTCACCCAGGTGGTCCAGCTATTCTTGACGCGGTTGAAGCAAAACTCAGTTTAGATAAACAAAAACTCGAAGCAACGAGGCATGTGCTAAGTGAGTATGGCAACATGTCAAGTGCATGTGTGTTGTTTATTTTGGATGAGATGAGAAAAAAATCCCTTAAGGGGGAGAAGGCCACCACAGGTGAAGGATTGGATTGGGGAGTATTATTCGGTTTTGGCCCAGGTTTGACTATTGAGACTGTTGTGTTGCATAGCATTCCT---ATGGTTACAAAT---------
>Parthenocissus_quinquefolia_STS
ATG------------------GCTTCAGTTGAGGAATTTAGAAAC---GCTCAACGTGCA------AAGGGTCCAGCCACCATCCTAGCCATTGGCACAGCTACTCCCGACAACTGTGTCTATCAGTCAGATTATGCTGATTTCTACTTCAGGGTCACTAAGAGCGAGCACATGACTGAGTTGAAGAAGAAGTTCAATCGCATATGT------------------------------------------------------------------------------------------------------------------------------------------------------------GAGAAATCAATGATCAAGAAGCGTTACAGTCATTTGACCGAAGAAATGCTCGAGGAGCACCCAAACATTGGTGCTTATATGGCTCCATCTCTTAACATACGCCAAGAGATTATCACTGCTGAGGTACCTAAGCTTGGTAAGGAAGCAGCATTGAAGGCTCTAAAAGAGTGGGGCCAGCCAAAGTCCAAGATCACCCATCTTGTATTTTGTACAACCTCCGGTGTAGAAATGCCTGGTGCAGATTACAAACTCGCTAATCTCTTAGGGCTTGAAACATCGGTCAGAAGAGTGATGTTGTACCATCAAGGGTGCTATGCAGGTGGAACTGTCCTCCGAACTGCTAAGGATCTTGCAGAGAATAATGCAGGAGCACGAGTTCTTGTGGTGTGCTCTGTAATCACTGTTGTTACATTCCGTGGGCCTTCTGAAACCGCTTTGGACTCTTTAGTTGGTCAAGCCCTTTTTGGTGATGGGTCTGCAGCTGTGATCGTTGGATCAGATCCAGATATCTTGATT---GAACGACCGCTCTTCCAACTCGTCTCAGCAGCCCAAACATTTATTCCTAATTCAGCAGGTGCCATTGCCGGGAACTTACGTGAGGTGGGACTCACCTTCCATTTGTGGCCCAATGTGCCTACTTTAATTTCTGAGAACGTAGAGAAATGCTTGACTCAGGCTTTTGACCCA---CTTGGT------ATTAGC---GATTGGAACTCGTTATTTTGGATTGCTCACCCAGGTGGTCCAGCTATTCTTGACGCGGTTGAAGCAAAACTCAGTTTAGATAAACAAAAACTCGAAGCAACGAGGCATGTGCTAAGTGAGTATGGCAACATGTCAAGTGCATGTGTGTTGTTTATTTTGGATGAGATGAGAAAAAAATCCCTTAAGGGGGAGAAGGCCACCACAGGTGAAGGATTGGATAGGGGAGTATTATTCGGTTTTGGCCCAGGTTTGACTATTGAGACTGTTGTGTTGCATAGCATTCCT---ATGGTTACAAAT---------
>Vitis_pseudoreticulata_VpSTS26
ATG------------------GCTTCAGTTGAGGAAATCAGAAAT---GCTCAACGTGCC------AAGGGTCCGGCCACCATCCTAGCCATTGGCACAGCTACCCCCGACCACTGTGTCTACCAGTCTGATTATGCTGATTACTATTTCAGGGTCACTAAGAGCGAGCACATGACTGAGTTGAAGAAGAAGTTCAATCGCATATGT------------------------------------------------------------------------------------------------------------------------------------------------------------GACAAATCAATGATCAAGAAGCGTTATATTCATTTGACGGAAGAAATGCTTGAGGAGCACCCAAACATTGGGGCTTATATGGCTCCATCTCTTAACATACGCCAAGAGATTATCACTGCTGAGGTACCCAAACTTGGTAAGGAAGCAGCATTGAAGGCTCTTAAGGAGTGGGGTCAACCCAAATCAAAGATCACCCATCTTGTATTTTGTACCACCTCGGGTGTAGAAATGCCTGGTGCAGATTATAAACTCGCTAATCTCTTAGGCCTCGAAACATCGGTTAGAAGAGTGATGTTGTACCATCAAGGGTGCTATGCAGGTGGAACTGTCCTTCGAACAGCTAAGGATCTTGCAGAGAATAATGCAGGAGCAAGAGTTCTTGTGGTGTGCTCTGAGATCACAGTTGTTACATTTCGTGGCCCTTCCGAAGATGCTTTGGACTCTTTAGTTGGCCAAGCCCTTTTTGGTGATGGGTCTGCAGCTGTAATTGTAGGATCAGATCCAGATGTCTCAATT---GAACGACCACTCTTCCAGCTTGTCTCAGCAGCCCAAACATTTATTCCTAATTCTGCGGGTGCAATTGCAGGAAATTTACGTGAGGTGGGACTCACCTTTCATTTGTGGCCCAATGTGCCCACTTTAATTTCTGAGAACGTAGAGAAATGTTTGACTCAGGCTTTTGACCCA---CTTGGT------ATTAGC---GATTGGAACTCGTTATTTTGGATTGCTCACCCAGGTGGCCCTGCAATTCTTGATGCAGTTGAAGCAAAACTCAATTTAGATAAAAGGAAACTTGAAGCAACGAGGCATGTGCTAAGTGAGTATGGAAACATGTCAAGTGCATGTGTGTTGTTTATTTTGGATGAGATGAGAAAGAAATCCCATAAGGGGGAGAAGGTCACCACAGGTGAAGGATTGGATTGGGGAGTATTATTCGGTTTTGGACCAGGCTTGACTATTGAAACTGTTGTGTTGCATAGCATTCCT---ATGGTTACAAAT---------
>Parthenocissus_henryana_STS
ATG------------------GCTTCAGTTGAGGAATTTAGAAAC---GCTCAACGTGCC------AAGGGTCCGGCCACCATCCTAGCCATTGGCACAGCTACTCCCGACCAGTGTGTCTACCAGTCTGATTATGCTGATTACTATTTTAGGGTCACTAAGAGCGAGCACATGACTGAGTTGAAGAAGAAGTTCAATCGCATATGT------------------------------------------------------------------------------------------------------------------------------------------------------------GAAAAATCAATGATCAAGAAGCGTTATATTCATTTGACTGAAAAGATGCTTGAGGAGCACCCAAACATTGGTGCTTATATGGCTCCATCTCTTAACATACGCCAAGAGATTATCACTGCCGAGGTACCCAAGCTTGGTAAAGAAGCAGCATTGAAGGCTCTTAAAGAGTGGGGTCAACCCAAATCCAAGATTACCCATCTTGTATTTTGTACCACCTCTGGTGTAGAAATGCCTGGTGCCGACTATAAACTCGCTAATCTCTTAGGCCTCGAAACATCTGTTAGAAGAGTGATGTTGTATCATCAAGGTTGCTATGCAGGTGGAACTGTCCTTCGAACTGCTAAGGATCTTGCAGAGAATAATGCAGGAGCACGAGTTCTTGTGGTGTGCTCTGAGATCACTGTTGTCACATTCCGTGGACCTTCCGAAACTGCTTTGGACTCTTTAGTTGGCCAAGCCCTTTTTGGTGATGGGTCTGCAGCTGTGATCGTTGGATCAGATCCAGATATCTCGATT---GAACAACCACTTTTTCAACTCGTCTCAGCAGCCCAAACATTTATTCCTAATTCAGCAGGTGCCATTGCCGGGAACTTACGTGAGGTGGGACTCACATTTCATTTGTGGCCCAATGTGCCAACTTTAATTTCTGAGAACATAGAGAAATGCTTGACTCAGGCTTTTGACCCA---CTTGGT------ATTAGC---GATTGGAACTCGTTATTTTGGATTGCTCACCCAGGTGGCCCTGCAATTCTTGATGCGGTTGAAGCAAAACTCAATTTAGACAAAAAGAAACTTGAAGCAACGAGGCATGTGTTAAGTGAGTATGGCAACATGTCAAGTGCATGTGTGTTGTTTATTTTGGATGAGATGAGAAAGAAATCACTTAAGGGGGAGAAGGCCACCACAGGTGAAGGATTGGATTGGGGAGTATTATTTGGCTTTGGATCAGGCTTGACTATTGAGACTGTTGTGTTGCATAGCATTCCT---ATGGTTACAAAT---------
>Vitis_riparia_STS
ATG------------------GCTTCAGTTGAGGAAATCAGAAAT---GCTCAACGTGCC------AAGGGTCCGGCCACCATCCTAGCCATTGGCACAGCTACCCCGGACCACTGTGTCTACCAGTCTGATTATGCTGATTACTATTTCAGGGTCACTAAGAGCGAGCACATGACTGAGTTGAAGAAGAAGTTCAATCGCATATGT------------------------------------------------------------------------------------------------------------------------------------------------------------GACAAATCAATGATCAAGAAGCGTTATATTCACTTGACGGAAGAAATGCTTGAGGAGCACCCAAACATTGGGGCTTATATGGCTCCATCTCTTAACATACGCCAAGAGATTATCACTGCTGAGGTACCCAAACTTGGTAAGGAAGCAGCATTGAAGGCTCTTAAGGAGTGGGGTCAACCCAAATCAAAGATCACCCATCTTGTATTTTGTACCACCTCGGGTGTAGAAATGCCTGGTGCAGATTATAAACTCGCTAATCTCTTAGGCCTCGAAACATCAGTTAGAAGAGTGATGTTGTACCATCAAGGGTGCTATGCAGGTGGAACTGTCCTTCGGACAGCTAAGGATCTTGCAGAGAATAATGCAGGAGCAAGAGTTCTTGTGGTGTGCTCTGAGATCACAGTTGTTACATTTCGTGGCCCTTCCGAAGATGCTTTGGACTCTTTAGTTGGCCAAGCCCTTTTTGGTGATGGGTCTGCAGCTGTAATTGTAGGATCAGATCCAGATGTCTTAATT---GAACGACCACTCTTCCAGCTTGTCTCAGCGGCCCAAACATTTATTCCTAATTCTGCAGGTGCAATCGCAGGAAACTTACGTGAGGTGGGACTCACCTTTCATTTGTGGCCCAATGTGCCCACTTTAATTTCTGAGAACGTAGAGAAATGTTTGACTCAGGCTTTTGACCCA---CTTGGT------ATTAGC---GATTGGAACTCGTTATTTTGGATTGCTCACCCAGGTGGCCCTGCAATTCTTGATGCAGTTGAAGCAAAACTCAATTTAGATAAAAAGAAACTTGAAGCAACGAGGCATGTGCTAAGTGAGTATGGAAACATGTCAAGTGCATGTGTGTTGTTTATTTTGGATGAGATGAGAAAGAAATCCCATAAGGGGGAGAAGGCCACCACAGGTGAAGGATTGGAGTGGGGAGTATTATTCGGTTTTGGACCAGGCTTGACTATTGAAACTGTTGTGTTGCATAGCATTCCT---ATGGTGACAAAT---------
>Vitis_quinquangularis_STS40
ATG------------------GCTTCAGTTGAGGAATTTAGAAAC---GCTCAACGTGCC------AAGGGTCCGGCCACCATCCTAGCCATTGGCACAGCTACTCCCGACCACTGTGTCTATCAGTCTGATTATGCTGATTACTATTTCAGGGTCACTAAGAGCGAGCACATGACTGAGTTGAAGAAGAAGTTCAATCGCATATGT------------------------------------------------------------------------------------------------------------------------------------------------------------GACAAATCAATGATCAAGAAGCGTTACATTCATTTGACTGAAGAAATGCTTGAGGAGCACCCAAACATTGGTGCTTATATGGCTCCATCTCTCAACATACGCCAAGAGATTATCACTGCTGAGGTACCTAAGCTTGGTAAGGAAGCAGCATTGAAGGCTCTTAAAGAGTGGGGCCAACCAAAGTCTAAGATCACCCATCTTGTATTTTGTACAACCTCCGGTGTAGAAATGCCCGGTGCGGATTACAAACTCGCTAATCTCTTAGGTCTTGAAACATCGGTTAGAAGGGTGATGTTGTACCATCAAGGGTGCTATGCAGGTGGAACTGTCCTTCGAACTGCTAAGGATCTTGCAGAAAATAATGCAGGAGCACGAGTTCTTGTGGTGTGCTCTGAGATCACTGTTGTTACATTCCGTGGGCCTTCCGAAGATGCTTTGGACTCTTTAGTTGGCCAAGCCCTTTTTGGTGATGGGTCTTCAGCTGTAATTGTTGGATCAGATCCAGATGTCTTGATT---GAACGACCACTCTTCCAACTTGTTTCAGCAGCCCAAACATTTATTCCTAATTCAGCAGGTGCCATTGCCGGAAACTTACGTGAAGTGGGGCTCACCTTTCATTTGTGGCCTAATGTGCCTACTTTAATTTCCGAGAACATAGAGAAATGCTTGACCCAAGCTTTTGACCCA---CTTGGT------ATTAGT---GATTGGAACTCGTTATTTTGGATTGCTCACCCAGGTGGCCCTGCAATTCTTGATGCAGTTGAAGCAAAACTCAATTTAGAGAAAAAGAAACTTGAAGCAACAAGGCATGTGTTAAGTGAGTACGGTAACATGTCAAGTGCATGTGTGTTGTTTATTTTGGATGAGATGAGAAAGAAATCCCTAAAGGGGGAAAAGGCCACCACTGGTGAAGGATTGGATTGGGGGGTATTATTTGGTTTTGGGCCAGGCTTGACTATTGAAACTGTTGTGCTACATAGCATTCCC---ACGGTTACAAAT---------
>Vitis_rotundifolia_STS
ATG------------------GCTTCAGTTGAGGAATTTAGAAAC---GCTCAACGTGCC------AAGGGTCCGGCCACCATCCTAGCCATTGGCACAGCTACTCCCGAACACTGTGTCTACCAGTCTGATTATGCTGATTACTATTTCAGGGTCACTAAGAGCGAGCACATGACTGAGTTGAAGAAGAAGTTCAATCGCATATGT------------------------------------------------------------------------------------------------------------------------------------------------------------GACAAATCAATGATCAAGAAGCGTTATATTCACTTGACCGAAGAAATGCTTGAGGAGCACCCAAACATTGGTGCTTATATGGCTCCATCTCTTAACATACGCCAAGAGATTATCACTGCTGAGGTACCTAAGCTTGGTAAGGAAGCAGCATTGAAGGCTCTTAAAGAGTGGGGCCAACCAAAGTCCAAGATCACCCATCTTGTATTTTGTACAACCTCCGGTGTAGAAATGCCCGGTGCGGATTACAAACTCGCTAATCTCTTAGGCCTTGAAACATCGGTGAGAAGAGTGATGTTGTACCATCAAGGGTGCTATGCAGGTGGAACTGTCCTTCGAACCGCTAAGGATCTTGCAGAGAATAATGCAGGAGCACGAGTTCTTGTGGTATGCTCTGAGATCACTGTCGTTACATTCCGTGGGCCTTCCGAAGAAGCTTTGGACTCTTTAGTAGGCCAAGCCCTTTTTGGTGATGGGTCTGCAGCTGTGATCGTTGGATCGGATCCAGATATCTCAATT---GAACGACCACTCTTCCAGCTCGTCTTAGCAGCCCAAACATTTATTCCTAATTCAGCAGGTGCCATTGCCGGAAACTTACGTGAGGTGGGACTCACCTTTCATTTGTGGCCTAATGTGCCTACTTTAATTTCCGAGAACATAGAGAAATGCTTGACCCAGGCTTTTGACCCA---CTTGGT------ATTAGC---GATTGGAACTCGTTATTTTGGATTGCTCACCCAGGTGGCCCTGCAATTCTCGATGCATTTGAAGCAAAACTCAATTTAGAGAAAAAGAAACTCGAAGCAACTAGGCATGTGTTAAGTGAGTACGGTAACATGTCAAGTGCATGTGTGTTGTTTATTATGGATGAGATGAGAAAGAGATCCTTGAAAGGGGAAAAGGCTACCACAGGTGATGGATTGGATTGGGGAGTATTATTCGGTTTTGGGCCGGGCTTGACCATCGAAACTGTTGTGCTGCATAGCATTCCT---ATGGTTACAAAT---------
>Vitis_quinquangularis_STS8
ATG------------------GCTTCAGTTGAGGAATTTAGAAAC---GCTCAACGTGCA------AAGGGTCCGGCCACCATCCTAGCCATTGGCACAGCTACTCCCGACCACTGTATCTACCAGTCTGATTATGCTGATTACTATTTCAGGGTCACTAAGAGCGAGCACATGACTGAGTTGAAGAAGAAGTTCAATCGCATATGT------------------------------------------------------------------------------------------------------------------------------------------------------------GACAAATCAATGATCAAGAAGCGTTACATTCACTTGACCGAAGAAATGCTTGAGGAGCACCCAAACATTGGTGCTTATATGGCTCCATCTCTTAACATACGCCAAGAGATTATCACTGCTGAGGTACCTAGACTTGGTAGGGATGCAGCATTGAAGGCTCTTAAAGAGTGGGGCCAACCAAAGTCCAAGATCACCCATCTTGTATTTTGCACAACCTCCGGTGTAGAAATGCCCGGTGCGGATTACAAACTCGCTAATCTCTTAGGTCTTGAAACATCGGTTAGAAGGGTGATGTTGTACCATCAAGGGTGCTATGCAGGTGGAACTGTCCTTCGAACCGCTAAGGATCTTGCAGAAAATAACGCAGGAGCACGAGTTCTTGTGGTGTGCTCTGAGATCACTGTTGTTACATTCCGTGGGCCTTCCGAAGATGCTTTGGACTCTTTAGTTGGCCAAGCCCTTTTTGGTGATGGGTCTTCAGCTGTGATTGTTGGATCAGATCCAGATGTCTCGATT---GAACGACCACTCTTCCAACTTGTTTCAGCAGCCCAAACATTTATTCCTAATTCAGCAGGAGCCATTGCTGGAAACTTACGTGAGGTGGGGCTCACCTTTCATTTGTGGCCCAATGTGCCTACTTTGATTTCTGAGAACATAGAGAAATGCTTGACCCAGGCTTTTGACCCA---CTTGGT------ATTAGC---GATTGGAACTCGTTATTTTGGATTGCTCACCCAGGTGGCCCTGCAATTCTCGATGCAGTTGAAGCAAAACTCAATTTAGAGAAAAAGAAACTCGAAGCAACTAGGCATGTGTTAAGTGAGTACGGTAACATGTCAAGTGCATGTGTGTTGTTTATTATGGATGAGATGAGAAAGAAATCCTTGAAGGGGGAAAAGGCTACCACAGGTGAAGGATTGGATTGGGGAGTATTATTTGGTTTTGGGCCGGGCTTAACCATCGAAACTGTTGTGCTGCATAGCGTTCCT---ACAGTTACAAAT---------
>Vitis_amurensis_sts
ATG------------------GCTGTAGCGGAGGAACTGAGAAAC---GCTCCACGTGCA------AAGGGTCCGGCCACCATCCTAGCCATTGGCACAGCTACTCCCGACCACTGTATCTACCAGTCTGATTATGCTGATTACTATTTCAGGGTCACTAAGAGCGAGCACATGACTGATTTGAAGAAGAAGTTCAATCGCATATGT------------------------------------------------------------------------------------------------------------------------------------------------------------GACAAATCAATGATCAAGAAGCGTTACATTCACTTGACCGAAGAAATGCTTGAGGAGCACCCAAACATTGGTGCTTATATGGCTCCATCTCTTAACATACGCCAAGAGATTATCACTGCTGAGGTACCTAGACTTGGTAGGGATGCAGCATTGAAGGCTCTTAAAGAGTGGGGCCAACCAAAGTCCAAGATCACCCATCTTGTATTTTGTACAACCTCCGGTGTAGGAATGCCCGGTGCGGATTACAAACTCGCTAATCTCTTAGGTCTTGAAACATCGGTTAGAAGGGTGATGTTGTACCATCAAGGGTGCTATGCAGGTGGAACTGTCCTTCGAACCGCTAAGGATCTTGCAGAAAATAACGCAGGAGCACGAGTTCTTGTGGTGTGCTCTGAGATCACTGTTGTTACATTCCGTGGGCCTTCCGAAGATGCTTTGGACTCTTTAGTTGGCCAAGCCCTTTTTGGTGATGGGTCTTCAGCTGTGATTGTTGGATCAGATCCAGATGTCTCGATT---GAACGACCACTCTTCCAACTTGTTTCAGCAGCCCAAACATTTATTCCTAATTCAGCAGGAGCCATTGCCGGAAACTTACGTGAGGTGGGGCTCACCTTTCATTTGTGGCCCAATGTGCCTACTTTGATTTCTGAGAACATAGAGAAATGCTTGACCCAGGCTTTTGACCCA---CTTGGT------ATTAGC---GATTGGAACTCGTTATTTTGGATTGCTCACCCAGGTGGCCCTGCAATTCTCGATGCAGTTGAAGCAAAACTCAATTTAGAGAAAAAGAAACTCGAAGCAACTAGGCATGTGTTAAGTGAGTACGGTAACATGTCAAGTGCATGTGTGTTGTTTATTATGGATGAGATGAGAAAGAAATCCTTGAAGGGGGAAAAGGCTACCACAGGTGAAGGATTGGATTGGGGAGTATTATTTGGTTTTGGGCCGGGCTTAACCATCGAAACTGTTGTGCTGCATAGCATTCCT---ACAATTACAAAT---------
>Vitis_pseudoreticulata_VpSTS37
ATG------------------GCTTCAGTCGAGGAAATTAGAAAC---GCTCAACGTGCC------AAGGGTCCGGCCACCATCCTAGCCATTGGCACAGCTACCCCCGACCACTGTGTCTACCAGTCTGATTATGCTGATTACTATTTCAGGGTCACTAAGAGCGAGCACATGACTGCGTTGAAGAAGAAGTTCAATCGCATATGT------------------------------------------------------------------------------------------------------------------------------------------------------------GACAAATCCATGATCAAGAAGCGTTACATTCATTTGACCGAAGAAATGCTTGAGGAGCACCCAAACATTGGTGCTTATATGGCTCCATCTCTTAACATACGCCAAGAGATTATCACTGCTGAGGTACCCAAGCTCGGTAAGGAAGCAGCATTGAAGGCTCTTAAAGAGTGGGGTCAGCCTAAATCGAAGATCACCCACCTTGTATTTTGTACCACCTCAGGTGTAGAAATGCCTGGTGCAGATTATAAACTCGCTAATCTTTTAGGCCTCGAACCATCTGTTAGAAGAGTGATGTTGTACCATCAAGGGTGCTATGCAGGTGGAACTGTCCTTCGAACCGCTAAGGATCTTGCAGAGAATAATGCAGGAGCACGAGTTCTTGTGGTGTGCTCTGAGATCACAGTTGTTACATTTCGCGGCCCTTCCGAAGATGCTTTGGACTCTTTAGTTGGCCAAGCCCTTTTTGGTGATGGGTCTGCAGCTGTAATTGTAGGATCGGATCCGGATATCTCAATT---GAACGACCACTCTTCCAGCTTGTCTCAGCAGCCCAAACATTTATTCCTAATTCTGCAGGTGCCATTGCAGGAAACTTACGTGAGGTGGGACTCACCTTTCATTTGTGGCCCAATGTGCCCACTTTAATTTCTGAGAACATAGAGAAATGTTTGACTCAGGCTTTTGACCCA---CTTGGT------ATTAGC---GATTGGAACTCGTTATTTTGGATTGCTCACCCAGGTGGCCCTGCAATTCTTGATGCAGTTGAAGCAAAACTCAATTTAGATAAAAAGAAACTCGAAGCAACGAGGCATGTGCTAAGTGAGTATGGAAACATGTCAAGTGCATGTGTGTTGTTTATTTTGGATGAGATGAGAAAGAAATCCCTTAAGGGAGAGAGGGCCACCACGGGTGAAGGATTGGATTGGGGAGTATTATTCGGTTTTGGACCAGGCTTGACTATTGAAACTGTTGTGTTGCATAGCATTCCT---ATGGTTACAAAT---------
>Vitis_quinquangularis_shang-24_STS1
ATG------------------GCTTCAGTTGAGGAAATCAGAAAT---GCTCAACGTGCC------AAGGGTCCGGCCACCATCCTAGCCATTGGCACAGCTACCCCCGACCACTGTGTCTACCAGTCTGATTATGCTGATTACTATTTCAGGGTCACTAAGAGCGAGCACATGACTGAGTTGAAGAAGAAGTTCAATCGCATATGT------------------------------------------------------------------------------------------------------------------------------------------------------------GACAAATCAATGATCAAGAAGCGTTATATTCATTTGACGGAAGAAATGCTTGAGGAGCACCCAAACATTGGGGCTTATATGGCTCCATCTCTTAACATACGCCAAGAGATTATCACTGCTGAGGTACCCAAACTTGGTAAGGAAGCAGCATTGAAGGCTCTTAAGGAGTGGGGTCAACCCAAATCAAAGATCACCCATCTTGTATTTTGTACCACCTCGGGTGTAGAAATGCCTGGTGCAGATTATAAACTCGCTAATCTCTTAGGCCTCGAAACATCGGTTAGAAGAGTGATGTTGTACCATCAAGGGTGCTATGCAGGTGGAACTGTCCTTCGAACAGCTAAGGATCTTGCAGAGAATAATGCAGGAGCAAGAGTTCTTGTGGTGTGCTCTGAGATCACAGTTGTTACATTTCGTGGCCCTTCCGAAGATGCTTTGGACTCTTTAGTTGGCCAAGCCCTTTTTGGTGATGGGTCTGCAGCTGTAATTGTAGGATCAGATCCAGATGTCTCAATT---GAACGACCACTCTTCCAGCTTGTCTCAGCAGCCCAAACATTTATTCCTAATTCTGCGGGTGCAATTGCAGGAAATTTACGTGAGGTGGGACTCACCTTTCATTTGTGGCCCAATGTGCCCACTTTAATTTCTGAGAACGTAGAGAAATGTTTGACTCAGGCTTTTGACCCA---CTTGGT------ATTAGC---GATTGGAACTCGTTATTTTGGATTGCTCACCCAGGTGGCCCTGCAATTCTTGATGCAGTTGAAGCAAAACTCAATTTAGATAAAAGGAAACTTGAAGCAACGAGGCATGTGCTAAGTGAGTATGGAAACATGTCAAGTGCATGTGTGTTGTTTATTTTGGATGAGATGAGAAAGAAATCCCATAAGGGGGAGAAGGTCACCACAGGTGAAGGATTGGATTGGGGAGTATTATTCGGTTTTGGACCAGGCTTGACTATTGAAACTGTTGTGTTGCATAGCATTCCT---ATGGTTACAAAT---------
>Vitis_quinquangularis_STS12
ATG------------------GCTTCAGTCGAGGAAATCAGAAAT---GCTCAACGTGCC------AAGGGTCCGGCCACCATCCTAGCCATTGGCACAGCTACCCCCGACCACTGTGTCTACCAGTCTGATTATGCTGATTACTATTTCAGGGTCACTAAGAGCGAGCACATGACTGAGTTGAAGAAGAAGTTCAATCGCATATGT------------------------------------------------------------------------------------------------------------------------------------------------------------GACAAATCAATGATCAAGAAGCGTTATATTCATTTGACGGAAGAAATGCTTGAGGAGCACCCAAACATTGGGGCTTATATGGCTCCATCTCTTAACATACGCCAAGAGATTATCACTGCTGAGGTACCCAAACTTGGTAAGGAAGCAGCATTGAAGGCTCTTAAGGAGTGGGGTCAACCCAAATCAAAGATCACCCATCTTGTATTTTGTACCACCTCGGGTGTAGAAATGCCTGGTGCAGATTATAAACTCGCTAATCTCTTAGGCCTCGAAACATCGGTTAGAAGAGTGATGTTGTACCATCAAGGGTGCTATGCAGGTGGAACTGTCCTTCGAACAGCTAAGGATCTTGCAGAGAATAATGCAGGAGCAAGAGTTCTTGTGGTGTGCTCTGAGATCACAGTTGTTACATTTCGTGGCCCTTCCGAAGATGCTTTGGACTCTTTAGTTGGCCAAGCCCTTTTTGGTGATGGGTCTGCAGCTGTAATTGTAGGATCAGATCCAGATGTCTCAATT---GAACGACCACTCTTCCAGCTTGTCTCAGCAGCCCAAACATTTATTCCTAATTCTGCGGGTGCAATTGCAGGAAATTTACGTGAGGTGGGACTCACCTTTCATTTGTGGCCCAATGTGCCCACTTTAATTTCTGAGAACGTAGAGAAATGTTTGACTCAGGCTTTTGACCCA---CTTGGT------ATTAGC---GATTGGAACTCGTTATTTTGGATTGCTCACCCAGGTGGCCCTGCAATTCTTGATGCAGTTGAAGCAAAACTCAATTTAGATAAAAAGAAACTTGAAGCAACAAGGCATGTGCTAAGTGAGTATGGAAACATGTCAAGTGCATGTGTGTTGTTTATTTTGGATGAGATGAGAAAGAAATCCCATAAGGGGGAGAAGGTCACCACAGGTGAAGGATTGGATTGGGGAGTATTATTTGGTTTTGGGCCGGGCTTAACCATCGAAACTGTTGTGCTGCATAGCGTTCCT---ACAATTACAAAT---------
>Vitis_pseudoreticulata_STS6
ATG------------------GCTTCAGTTGAGGAAATTAGAAAC---GCTCAACGTGCC------AAGGGTCCGGCCACCATCCTAGCCATTGGCACAGCTACTCCCGACCACTGTGTCTACCAGTCTGATTATGCTGATTACTATTTCAGGGTCACTAAGAGCGAGCACATGACTGAGTTGAAGAAGAAGTTCAATCGCATATGT------------------------------------------------------------------------------------------------------------------------------------------------------------GACAAATCAATGATAAAAAAGCGTTACATTCATTTGACTGAAGAAATGCTTGAAGAACATCCAAACATTGGTGCTTATATGGCTCCATCTCTTAACATACGCCAAGAGATTATCACAGCTGAGGTACCTAAGCTTGGTAAGGAAGCAGCATTGAAGGCACTTAAAGAGTGGGGCCAGCCAAAGTCCAAGATCACCCACCTTGTATTTTGTACAACCTCTGGTGTAGAAATGCCTGGTGCTGATTATAAACTTGCTAATCTCTTGGGTCTTGAAACTTCAGTTAGAAGAGTTATGTTGTACCATCAAGGGTGCTATGCAGGTGGAACTGTCCTTCGAACCGCTAAGGATCTTGCAGAGAATAATGCAGGAGCACGAGTTCTTGTGGTGTGCTCTGAGATCACTGTTGTTACATTTCGCGGCCCTTCCGAAGATGCTTTGGACTCTTTAGTTGGCCAAGCCCTTTTTGGTGATGGGTCTGCAGCTGTAATCGTAGGATCAGATCCGGATATCTCAATT---GAACGACCACTCTTCCAGCTTGTCTCAGCAGCCCAAACATTTATTCCTAATTCTGCAGGTGCCATTGCAGGAAACTTACGTGAGGTGGGACTCACCTTTCATTTGTGGCCCAATGTGCCCACTTTAATTTCTGAGAACATAGAGAAATGTTTGACTCAGGCTTTTGACCCA---CTTGGT------ATTAGC---GATTGGAACTCGTTATTTTGGATTGCTCACCCAGGTGGCCCTGCAATTCTTGATGCAGTTGAAGCAAAACTCAAGTTAGATAAAAAGAAACTCGAAGCAACGAGGCATGTGCTAAGTGAGTATGGAAACATGTCAAGTGCATGTGTGTTGTTTATTTTGGATGAGATGAGAAAGAAATCCCTTAAGGGGGAGAGGGCCACCACAGGTGAAGGATTGGATTGGGGAGTATTATTCGGTTTTGGACCAGGCTTGACTATTGAAACTGTTGTGTTGCATAGCATTCCT---ATGGTTACAAAT---------
>Vitis_vinifera_Chr16_STS_T2
ATG------------------GCCTCAGTGGAGGAAATTAGAAGAAATGCCCAGTGGCCC------CGCGGCCCCGCCACAATTCTAGCCATTGGCACAGCACTCCCGGATAACTGCTTTCCCCAGGCTGAATTTCCTGATTTTTTCTTTCGGGTCACCAAGAGCGAGCACTTGAGT------------------------------------------------------------------------------------------------------------------------------------------------------------------------------------------GAGAAAACAATGATTAAGAAACGTTACATGCATCTGAATGAAAAAATGATTAAAGAGAATCCAAACATAGGCGCC------------TCCTTGGATGCTCGTCAAGATATTGCCAACGTTGAGGTACCAAAACTGGGTAAAATTGCAGCAGTAAACGCCATCGGAGAGTGGGGACAGCCCAAATCTAGGATCACGCATCTTGTATTCTGTACAACCACGAGCTTACACATGCCTGGTGCCGACTATCAACTTGCTAAGATCCTAGGTCTTGAACCAAAGGTTAAACGGGTGATGTTGTACCTTCAAGGTTGCTTTGGTGGTGGGACTGCCCTCAGAATGGCTAAAGATCTAGCAGAGAACAACGTAGGTGCTCGTGTTCTTGTAGTATGTTCTGAAATCATAACATCGACTTTCCGTAAGCCTTCTGAGATCGAAGTAGAAAATTTAGTAGGCCAAGCTCTTTTTGGGGATGGAGCCGCAGCTCTAATTGTGGGATCAGATCCAGATACCTTAATT---GAACGACCATTATTCCAGCTCATCTCCGCAGATCAAATGTTCATCCCTGATTCAGAGAATGCAATTGAAGGGCATGTTTGTGAAATGGGCCTTGTTGTTAATTTGGCAAAAAATGTGCCAAACCTAATTTTTGAGTGCATAGACAAATGCATGGTTGAAGCTTTCGGTCCC---CTTGGT------ATTAAT---GATTGGAACTCATTATTTTTTATCATTCACCCAGGTGGTCGGGCAATTCTTGATCAAATCGAAGCAAAACTCAGCTTAGAAAAGGAAAAACTCGAAGTTAGTAGGCATGTGCTAAGGGAGTATGGAAATATTGTGAGTTCATGCGTGTTCTTTGTCATGGATGAGATGAGAAAAAAGTCTTTCAAAGAAGAAAAGGCCACTACAGGGGAGGGATTGGAGTGGGGTGTTTTGTTGGGGTTTGGACCAGGCTTGACAGTGGAGACGGTTGTGCTACGCAGTCAG---------------------------
>Vitis_vinifera_Chr16_STS_T5
ATG------------------GCCTCAGTGGAGGAAATTAGAAGACATGCCCAGCGGCCC------CGCGGCCCGGCCACCATTCTAGCCATTGGCACAGCACTACCGGATAACTGCTTTCCCCAGGCTGAATTTCCTGATTTTTTCTTTTGGGCCACCAAGAGCGAGCACTTGGCTCAATTGAAAGAAAAGTTCAAGCTCATTTGT---------------------------------------------------------------------------------------------------------------------------------------------------------------------------------------------------------------------------CATATAGGCGCC------------TCCTTGGATGCTCGTCAAGATATTGCCAACGTTGAGGTACCAAAACTGGGAAAAATTGCAGCAGTAAATGCCATCGGAGAGTGGGGACAACCCAAATCTAGGATCACACATCTTGTATTCTGTACAACCACGAGCTTACACATGCCTGGTGCCGACTATCAACTTGCTAAGATCCTAGGTCTTGAACCAAAGGTTAAACAGGTGATGTTGTACCTTCAAGGTTGCTTTGGTGGTGGGACTGCCCTCAGATTGGCTAAAGATCTAGCAGAGAACAACGTAGGTGCCTGTGTTCTTGTAGTATGTTCTGAAATCTTAACATCGACTTTCCGTAAGCCTTCTGAGATCGAAGTAGACAATTTAGTAGGCCAATCTCTTTTTGGTGATGGGGCCGCAGCTCTAATTGTG------------------------------------------------------GCAGATCAAATATTTATCCCTGATTCAGAGAATGCAGTTGAAGGGCATGTTTGTGAAATGGGCCTTGTTGTTAATTTGGCAAAAAATGTGCCAAACCTAATTTTTGAGTACATAGACAAATGCATGGTTGAAGCTTTTGGTCCC---CTTGGT------ATTAAT---GATTGGAACTCATTATTTTTCATCGTTCACCCAGGTGGTCCGGCAATTCTTGATCAAATTGAAGCAAAACTCAGCTTAAAAAAGGAAAAACTCGAAGTTAGTAGGCATGTGCTAAGGGAGTATGGAAATATTGTGAGTCCATGCGTGTTCTTTGTCATGGATGAGACGAGAAAAAAGTCTTTCAAAGAAGAAAAGGCTACTACAGGGGAGGGATTGGAGTGGGGTGTTTTGTTGGGGTTTGGACCAGGCTTGACAGTGGAGACGATTGTGCTACGCAGTCGG---------------------------
>Vitis_vinifera_Chr16_STS_T8
ATG------------------GCCTCAGTGGAGGAAATTAGAAGACATGCCCAGCGGCCCGCGGCCCGCGGCCAGGCCACCATTCTAGCCATTGGCACAGCACTCCCGGATAACTGCTTTCCCCAGGCTGAATTTCCTGATTTTTTCTTTCGGGCCACCAAGAGCGAGCACTTGACTCAATTGAAAGAAAAGTTCAAGCTGATTTGT------------------------------------------------------------------------------------------------------------------------------------------------------------GAGAGAACAATGATTAAGAAACGTTACATGCATCTGAATGAAAAAATGATTAAAGAGAATCCAAATATAGGCGCC------------TCCTTGGATGCTCGTCAAGATATTGCCAACGTTGAGGTACCAAAACTGGGTAAAATTGCAGCAGTAAACGCCATCGGAGAGTGGGGACAGCCCAAATCTAGGATCACACATCTTGTATTCTGTACAACCACGAGCTTACACATGCCTGGTGCCGACTATCAACTTGCTAAGATCCTAGGTCTCGAACCAAAGGTTAAACGGGTGATGTTGTACCTTCAAGGTTGCTTTGGTGGTGGGACTGCCCTCAGATTGGCTAAAGATCTAGCAGAGAACAACGTAGGTGCCCGTGTTCTTGTAGTATGTTCTGAAATCATAACATCGACTTTCCGTAAGCCTTCTGAGATCGAAGTAGAAAATTTAGTAGGCCAAGCTCTTTTTGGTGATGGAGCCGCAGCTCTAATTGTGGGATCAGATCCAGATACCTTAATT---GAACGACCATTATTCCAGCTCATCTCCGCAGATCAAATGTTTATCCCTGATTCAGTGAATGCAGTTGAAGGGCATGTTTGTGAAATGGGCCTTGTTGTTAATTTGGCAAAAAATGTGCCAAACCTAATTTTTGAGTACATAGACAAATGCATGGTTGAAGCTTTTGGTCCC---CTTGGT------ATTAAT---GATTGGAACTCATTATTTTTCATCGTTCACCCAGGTGGTCGGGCAATTCTTGATCAAATTGAAGCAAAACTCAGCTTAAAAAAGGAAAAACTTGAAGTTAGTAGGCATGTGCTAAGGGAGTATGGAAATATTGTGAGTCCATGCGTGTTCTTTGTCATGGATGAGATGAGAAAAAAGTCTTTCAAAGAAGAAAAGGCTACTACAGGGGAGGGATTGGAGTGGGGTGTTTTGTTGGGGTTTGGACCAGGCTTGACAGTGGAGACGATTGTGCTACGCAGTCAG---------------------------
>Populus_trichocarpa_Chr12_STS
ATG------------------GCACTGGTAGACGAGATTCGGAAA---GCGCAGCGCGCT------CGAGGTCCAGCAATGGTCCTAGCAATTGGCACTGCAGTGCCTGTAAATTGTTTCTACCAGGCTGACTATCCTGATTACTTCTTTCGAGTCACCAAAACTGAGAACTTAACTGAGCTAAAAGCCAAGTTCGAGCGTATATGT------------------------------------------------------------------------------------------------------------------------------------ATGTGTGTAATTTTTCTAACAGGTCAAAAATCAATGATCAACAAACGCTACATGCACCTCACGGAAGAAATGATCAAAGAAAACCCTGAAATTGGTAACTTTATGACTCCTTCTCTCAATGTACGTCAGGATATAGTACTTGCAGAGGTGCCCAAGCTTGGAAAGGAAGCAGCTCTGAAAGCTATCCAAGAATGGGGGCACCCCATGTCAAAGATCACACACCTGGTATTCTGCACAACTTCAGGTGTACACATGCCTGGTGCAGACTATCAACTAGCCAACCTGCTCGGTCTCTCATCATCGATCAAAAGGCTGATGCTGTATCAACAAGGCTGCTATGGGGGTGGGACTGCCCTCCGAGTTGCTAAGGATCTTGCCGAAAACAATGCCGGTGCTCGAGTTCTTGTCGTGTGCTCTGAAATTACAGCAATTACTTTTCACGCTCCAAATGAAGATCAGTTAGGTTGCCTCGTTGGGCAAGCTCTTTTCGGTGATGGAGCAGGAGCAGCAATCATCGGCTCAGATCCTGACACGCTGGTT---GAAAAGCCGATATTTCAACTTGTTTCGGCAGCACAGATTATGATTCCTGACTCGGAACATGCAATCGAAGGGCATGTACGCGAAATGGGGCTACTGATCCATTTATCAGAGGATGTGCCTAAACTGATATCCGACAACGTTGAAGCGGCTCTACGTGAAGTTGTTACCCCA---ATTGGTGGTGTTTTAAGT---GATTGGAACTCATTATTTTGGGCTGTGCATGCGGGTGGGCGGGCAATCCTTGACGGAGTAGAAGCAAAACTTAAGTTGAAAAAAGAGAAACTTGGTGTTACCAGGCACATCCTGAGGGAGTATGGTAATGTAGCGAGTGCTTGTGTATTATTTGTACTTGACGAGATGAGGGAGAGATCTGTCAGGGAAGGCAAGGCCACTACAGGAGAAGGATTGGAGTGGGGAGTCGTGATCGGGTTGGGACCTGGTCTAACCATGGAGACGCTTGTATTGCACAGTGTCCCT---GTTGCCATCACAAAG------
>Arabidopsis_thaliana_LAP5_NM_1196513
ATG------------------GGAAGCATCGATGCTGCAGTGTTGGGTTCAGAGAAGAAATCAAACCCGGGAAAAGCCACAATTCTTGCTCTGGGAAAAGCCTTTCCTCACCAGCTAGTAATGCAAGAGTACTTAGTCGATGGCTACTTCAAAACCACCAAGTGTGATGAC---CCTGAACTCAAACAGAAACTTACTCGTCTCTGC------------------------------------------------------------------------------------------------------------------------------------------------------------AAGACAACAACGGTGAAGACAAGGTATGTTGTGATGTCAGAGGAGATTCTCAAGAAGTACCCAGAACTTGCCATTGAAGGAGGATCCACAGTGACGCAGCGTCTAGACATCTGCAACGATGCAGTGACCGAGATGGCAGTAGAAGCCTCCAGAGCCTGCATCAAGAACTGGGGACGTTCTATTTCCGACATAACTCACGTTGTCTATGTCTCCTCAAGCGAAGCTCGTCTTCCTGGTGGGGACTTGTACCTGGCCAAGGGGCTTGGACTCAGTCCTGACACACACCGTGTTCTGCTCTACTTTGTTGGCTGTTCTGGTGGCGTTGCAGGTCTCCGTGTAGCCAAAGACATCGCCGAGAATAATCCGGGCAGTAGAGTTTTGCTTGCCACGTCTGAGACAACCATCATTGGGTTCAAGCCCCCAAGTGTGGATAGACCGTATGATCTTGTTGGGGTCGCGTTGTTTGGTGATGGAGCCGGAGCTATGATCATTGGATCCGATCCAGACCCGATCTGC---GAGAAGCCTCTCTTTGAGCTTCATACTGCAATACAGAACTTTTTACCTGAAACAGAGAAGACGATAGATGGAAGGCTAACAGAACAAGGGATAAACTTCAAGCTATCGAGAGAGCTTCCACAGATAATAGAAGACAATGTGGAGAATTTCTGCAAGAAGCTAATAGGAAAA---GCGGGACTGGCTCATAAG---AACTATAACCAGATGTTCTGGGCGGTTCATCCAGGTGGACCAGCCATCTTGAACCGGATTGAAAAGCGGCTTAACCTGTCGCCTGAGAAGCTGAGTCCAAGCAGAAGAGCTCTCATGGACTATGGCAATGCGAGCAGCAATTCAATTGTTTATGTGCTGGAGTATATGTTGGAGGAGAGCAAGAAAGTGAGGAACATGAATGAAGAAGAA---AACGAGTGGGGTCTGATTCTTGCTTTTGGACCTGGTGTTACATTTGAAGGCATTATCGCTCGAAACCTTGAT---GTC------------------
