# Supplementary material for: Lineage-Specific Expansion of the Chalcone Synthase Gene Family in Rosids
Source: PLoS One. 2015 Jul 16;10(7):e0133400. doi: 10.1371/journal.pone.0133400 (PMC4504668; doi:10.1371/journal.pone.0133400)
Supplement: S2 File — Evolutionary models used for the phylogenetic analyses using treefinder. (TXT) [file pone.0133400.s002.txt]

{
J2[Optimum,Empirical]:G[Optimum]:5,
J1[Optimum,Empirical]:G[Optimum]:5,
J2[Optimum,Empirical]:GI[Optimum]:5
}
