# Supplementary material for: Lineage-Specific Expansion of the Chalcone Synthase Gene Family in Rosids
Source: PLoS One. 2015 Jul 16;10(7):e0133400. doi: 10.1371/journal.pone.0133400 (PMC4504668; doi:10.1371/journal.pone.0133400)
Supplement: S3 File — Best tree topology inferred using a maximum likelihood approach in treefinder. (TXT) [file pone.0133400.s003.txt]

((((((Arabidopsis_lyrata_Chr06_CHS:0.027096449,Arabidopsis_thaliana_Chr05_CHS:0.020131337):0.057078863,(((Brassica_rapa_Chr02_CHS_T1:0.061066836,Brassica_rapa_Chr03_CHS:0.066626041):0.01165818,Brassica_rapa_Chr10_CHS:0.04350281):0.014003847,Brassica_rapa_Chr09_CHS:0.083462235):0.024750012):0.038239127,Brassica_rapa_Chr02_CHS_T2:0.13576161):0.17816905,(Glycine_max_Chr19_CHS:0.12734569,(Lotus_japonicus_LJ1G041030_CHS_T3:0.12305632,Medicago_truncatula_Chr07_CHS_T6:0.23929122):0.034267323):0.092577514):0.046275693,(((((Fragaria_vesca_Chr07_CHS_T1:0.037494993,Fragaria_vesca_Chr07_CHS_T2:0.015041698):0.093443877,((Malus_domestica_Chr09_CHS_T1:0.047835293,Malus_domestica_Sca258370_CHS:0.030118991):0.0089894507,((Malus_domestica_Chr09_CHS_T2:0.062559388,Malus_domestica_Sca276470_CHS:0.032970833):0.0096413108,Malus_domestica_Sca182230_CHS:0.10192966):0.0036631512):0.079285755):0.074378906,((Manihot_esculenta_ME02421G00300_CHS:0.13479759,Ricinus_communis_Chr29904_CHS:0.20861055):0.037296731,((Populus_trichocarpa_Chr01_CHS_T1:0.014338219,Populus_trichocarpa_Chr01_CHS_T2:0.027554281):0.059927198,(Populus_trichocarpa_Chr03_CHS_T1:0.068291147,(Populus_trichocarpa_Chr03_CHS_T2:0.019039148,Populus_trichocarpa_Chr03_CHS_T3:0.013274155):0.01485645):0.042462936):0.099188802):0.03767474):0.019673351,Theobroma_cacao_TC04G021630_CHS:0.11173015):0.034878333,(((((Glycine_max_Chr02_CHS:0.034972962,(Glycine_max_Chr09_CHS:0.0035540244,Glycine_max_Gm01_CHS_T1:0.00085555894):0.015953937):0.026984543,(Glycine_max_Chr05_CHS:0.02503315,((((Glycine_max_Chr08_CHS_T1:2.3684758e-16,Glycine_max_Chr08_CHS_T6:0):0.0025168528,Glycine_max_Chr08_CHS_T7_incompleto:0.0030970963):0.0069920488,((Glycine_max_Chr08_CHS_T2:1.5633906e-06,Glycine_max_Chr08_CHS_T5:0.00086534777):0.0079247992,Glycine_max_Chr08_CHS_T4:0.0064031934):0.0041623537):0.0045852685,Glycine_max_Chr08_CHS_T3:0.012087168):0.017357297):0.019181437):0.052272935,Lotus_japonicus_LJ4G027870_CHS:0.098337831):0.044898366,(Medicago_truncatula_Chr03_CHS_T1:0.046271141,(Medicago_truncatula_Chr03_CHS_T2:0.052351586,Medicago_truncatula_Chr03_CHS_T3:0.10536759):0.04788938):0.059769856):0.03622345,((Glycine_max_Chr11_CHS:0.0095641521,Glycine_max_Gm01_CHS_T2:0.016542083):0.069033587,((((((Lotus_japonicus_LJ1G026890_CHS_T1:0.017254885,Lotus_japonicus_LJ1G026900_CHS_T2:0.021901694):0.006152228,Lotus_japonicus_LJ2G029340_CHS_T2:0.022752158):0.0030216228,((Lotus_japonicus_LJ2G029740_CHS_T4:0.022121735,(Lotus_japonicus_LJ2G029790_CHS_T6:0.024531865,Lotus_japonicus_LJ2G029890_CHS_T7:0.015788139):0.011972464):0.0027517174,Lotus_japonicus_LJ2G029780_CHS_T5:0.025339132):0.0036761026):0.0051266132,(Lotus_japonicus_LJ2G029320_CHS_T1:0.025585515,Lotus_japonicus_LJ2G029350_CHS_T3:0.018838388):0.00518321):0.016170329,(Lotus_japonicus_LJ3G007130_CHS_T1:0,Lotus_japonicus_LJ3G007200_CHS_T2:0):0.045212189):0.058644413,((((((Medicago_truncatula_Chr01_CHS_T2:4.5470605e-17,Medicago_truncatula_Chr01_CHS_T4:0):0.0054018815,Medicago_truncatula_Chr01_CHS_T3:0.004532097):0.037008495,Medicago_truncatula_Chr05_CHS_T6:0.041961821):0.0076750354,(Medicago_truncatula_Chr05_CHS_T4:0.068558669,(((Medicago_truncatula_Chr07_CHS_T1:0.019597036,Medicago_truncatula_Chr07_CHS_T3:0.022199733):0.0045725806,(Medicago_truncatula_Chr07_CHS_T2:0.015743961,Medicago_truncatula_Chr07_CHS_T4:0.016867009):0.0086055974):0.0020916048,Medicago_truncatula_Chr07_CHS_T5:0.020615195):0.026223103):0.0064274053):0.031960782,(Medicago_truncatula_Chr05_CHS_T1:0.038563722,Medicago_truncatula_Chr05_CHS_T2:0.027475334):0.032205674):0.022048805,(Medicago_truncatula_Chr02_CHS:0.073501508,Medicago_truncatula_Chr05_CHS_T5:0.1309968):0.03058492):0.037243278):0.046463895):0.093352712):0.096474898):0.18434527):0.11641742,(((((((Arabidopsis_thaliana_LAP5_NM_119651_3_Arabidopsis_thaliana_LAP5_NM_119651.3:0.055396932,((Brassica_rapa_Chr01_LAP5:0.030757847,Brassica_rapa_Chr03_LAP5:0.071686494):0.0081456064,Brassica_rapa_Chr08_LAP05:0.040292096):0.031881125):0.11581434,((Fragaria_vesca_Chr02_LAP5:0.20254622,(Populus_trichocarpa_Chr04_LAP5:0.051656424,Populus_trichocarpa_Chr09_LAP5:0.052102915):0.1251402):0.04846055,(Glycine_max_Chr11_LAP5:0.023506311,Glycine_max_Chr12_LAP5:0.089300493):0.1640673):0.16694046):3.1573515,Populus_trichocarpa_Chr12_STS:0.25374446):0.1707168,(Vitis_vinifera_Chr16_STS_T2:0.014011851,(Vitis_vinifera_Chr16_STS_T5:0.018162848,Vitis_vinifera_Chr16_STS_T8:0.0045863669):0.0078583839):0.27200663):0.067257003,((Cissus_rhombifolia_STS:0.0033866058,Parthenocissus_quinquefolia_STS:0.0082268759):0.017668687,(Parthenocissus_henryana_STS:0.034295544,(((((Vitis_amurensis_sts:0.0090112805,Vitis_quinquangularis_STS8:0.0026099274):0.0056359272,Vitis_vinifera_STS_NM_001281005_1_Vitis_vinifera_STS_NM_001281005.1:0.0060212346):0.0088350637,Vitis_quinquangularis_STS40:0.021691388):0.0092352099,Vitis_rotundifolia_STS:0.018462244):0.017113055,(Vitis_pseudoreticulata_STS6:0.016327434,((((Vitis_pseudoreticulata_VpSTS26:0,'Vitis_quinquangularis_shang-24_STS1':0):0.00087515034,Vitis_quinquangularis_STS12:0.011580061):0.002924018,Vitis_riparia_STS:0.0077788223):0.01820969,Vitis_pseudoreticulata_VpSTS37:0.011837505):0.0092024947):0.016096896):0.0067186332):0.0073887894):0.2059371):0.061596037,((Fragaria_vesca_Chr02_CHS_T1:0.038458735,Fragaria_vesca_Chr02_CHS_T2:0.030398108):0.41083774,(Populus_trichocarpa_Chr01_T3:0.30590573,Theobroma_cacao_TC00G003270_CHS:0.28829904):0.10575585):0.14909615):0.10982257,(((Manihot_esculenta_ME01407G00010_CHS_T1:0.078166807,Manihot_esculenta_ME01407G00020_CHS_T2:0.021344933):0.024539897,Manihot_esculenta_ME09526G00010_CHS:0.17064213):0.021571448,Manihot_esculenta_ME05432G00390_CHS:0.080817375):0.057938975):0.073516715,Populus_trichocarpa_Chr14_CHS:0.12371553);
