# Supplementary material for: Lineage-Specific Expansion of the Chalcone Synthase Gene Family in Rosids
Source: PLoS One. 2015 Jul 16;10(7):e0133400. doi: 10.1371/journal.pone.0133400 (PMC4504668; doi:10.1371/journal.pone.0133400)
Supplement: S1 Table — Scientific names, genomic location and accession numbers of the chalcone synthase genes used in this study. (XLSX) [file pone.0133400.s004.xlsx]

## Sheet: Sheet1
	Table S1. Scientific names, genomic location and accession numbers of the chalcone syntahse genes used in this study.
Common name	Scientific name	Genomic location	Accession number
Thale cress	Arabidopsis thaliana	Chr05	AT5G13930
Lyrate rockcress	Arabidopsis lyrata	Chr06	Chr 6: 5,616,859-5,618,435
Field mustard	Brassica rapa	Chr02 T1	Bra023441.1
		Chr02 T2	Bra020688
		Chr03	Bra006224.1
		Chr06(ps)	Bra018109
		Chr09	Bra036307.1
		Chr09 (ps)	A09:23567357-23567901
		Chr10	Bra008792.1
		Scaffold001020(ps)	Bra041147
Cacao	Theobroma cacao	Chr04	TC04G021630
		Chr00	TC00G003270
Cassava	Manihot esculenta	Sca1407 T1	ME01407G00010
		Sca1407 T2	ME01407G00020
		Sca7378	ME07378G00040
		Sca9526	ME09526G00010
		Sca2421	ME02421G00300
		Sca5432	ME05432G00390
Castor bean	Ricinus communis	Sca29904	RC29904G00940
Poplar	Populus trichocarpa	Chr01 T1	POPTR_0001s14310
		Chr01 T2	POPTR_0001s14320
		Chr03 T1	POPTR_0003s17530
		Chr03 T2	POPTR_0003s17540
		Chr03 T3	POPTR_0003s17550
		Chr14	POPTR_0014s14200
Apple	Malus domestica	Chr09 T1	MD09G015370
		Chr09 T2	MD09G015400
		Sca182230	MD00G182230
		Sca258370	MD00G258370
		Sca276470	MD00G276470
Wild strawberry	Fragaria vesca	Chr02 T1	FV2G30500
		Chr02 T2	FV2G30510
		Chr07 T1	FV7G02590
		Chr07 T2	FV7G02600
Barrel medic	Medicago truncatula	Chr01 T1 (ps)	MTR_1g097900
		Chr01 T2	MTR_1g097910
		Chr01 T3	MTR_1g098140
		Chr01 T4	MTR_1g098150
		Chr02	MTR_2g058470
		Chr03 T1	MTR_3g083910
		Chr03 T2	MTR_3g083920
		Chr03 T3	MTR_3g086260
		Chr04	MTR_4g078730
		Chr05 T1	MTR_5g007720
		Chr05 T2	MTR_5g007730
		Chr05 T3 (ps)	5:1248422-1250508
		Chr05 T4	MTR_5g007740
		Chr05 T5	MTR_5g007760
		Chr05 T6	MTR_5g007770
		Chr05 T7 (ps)	5:1271979-1272940
		Chr07 T1	MTR_7g016700
		Chr07 T2	MTR_7g016720
		Chr07 T3	MTR_7g016780
		Chr07 T4	MTR_7g016800
		Chr07 T5	MTR_7g016820
		Chr07 T6	MTR_7g084300
		Chr08 (ps)	MTR_8g085200
	Lotus japonicus	Chr01 T1 (ps)	LJ1G001430
		Chr01 T2 (ps)	LJ1G001450
		Chr01 T3	LJ1G026890
		Chr01 T4	LJ1G026900
		Chr01 T5	LJ1G041030
		Chr02 T1	LJ2G029320
		Chr02 T2	LJ2G029340
		Chr02 T3	LJ2G029350
		Chr02 T4	LJ2G029740
		Chr02 T5	LJ2G029780
		Chr02 T6	LJ2G029790
		Chr02 T7	LJ2G029890
		Chr03 T1	LJ3G007130
		Chr03 T2	LJ3G007200
		Chr04	LJ4G027870
Soybean	Glycine max	Chr01 T1	Glyma01G22880
		Chr01 T2	Glyma01G43880
		Chr02	Gm02:13039520-13041359
		Chr05	Glyma05G28610
		Chr08 T1	Glyma08G11520
		Chr08 T2	Glyma08G11530
		Chr08 T3	Glyma08G11610
		Chr08 T4	Glyma08G11620
		Chr08 T5	Glyma08G11630
		Chr08 T6	Glyma08G11635
		Chr08 T7	Glyma08G11650
		Chr09 (reverse)	Glyma09G08780
		Chr11	Glyma11G01350 (Gm11:793737-795377)
		Chr19	Glyma19G27930
